# Supplementary material for: Sphingolipid Metabolism as a New Predictive Target Correlated with Aging and AD: A Transcriptomic Analysis
Source: Medicina (Kaunas). 2022 Mar 30;58(4):493. doi: 10.3390/medicina58040493 (PMC9025366; doi:10.3390/medicina58040493)
Supplement: Supplementary file 1 [file medicina-58-00493-s001.zip]

Archive with 3 entries (3 files):
- Table S1.tsv
- Table S2.tsv
- Table S3.tsv
