# Supplementary material for: Sphingolipid Metabolism as a New Predictive Target Correlated with Aging and AD: A Transcriptomic Analysis
Source: Medicina (Kaunas). 2022 Mar 30;58(4):493. doi: 10.3390/medicina58040493 (PMC9025366; doi:10.3390/medicina58040493)
Supplement: Supplementary file 1 [file medicina-58-00493-s001.zip › Table S1.tsv]

	Young	OAD	log2FoldChange	q-value
A2ML1	57.6229408045646	158.373134767157	1.46222442944243	0.000294818346108212
AAGAB	519.698898797769	341.56135676437	-0.605965028392985	0.00152778138254902
AAMP	1215.73625181453	811.194010372967	-0.583448291078621	8.56116610846558e-08
AARS1	4071.01791482848	3149.16366082498	-0.370478753041396	0.0306888998712532
AASDHPPT	889.551888310533	521.062233714029	-0.771533081867305	0.000997072196980061
ABCA7	316.879676376481	563.9123486992	0.830801076837696	0.0113940565555426
ABCB6	52.6873943185268	98.5428010071276	0.910918230271531	6.49339567008476e-05
ABCC1	401.852408383302	502.372379879642	0.321200003136035	0.0343128997460278
ABCC2	18.9540065729179	36.9102773901935	0.97624450844221	0.0166165698641475
ABCC3	17.7677043711286	43.3889030387283	1.30374632163171	0.00313726113755376
ABCC9	296.398631505994	464.662197838832	0.648837640748181	0.0442095339437077
ABCD4	600.103598620355	907.156901459604	0.597156612423846	0.0397194685396989
ABCE1	597.426732059254	299.517923014545	-0.995502674598235	0.000600785096475772
ABCF1	836.582250032076	658.654919416026	-0.344137728644694	0.0358215578380103
ABCF2	792.479046073948	654.005573616151	-0.277067336131821	0.0494040975971294
ABHD10	371.160836982976	230.358516543496	-0.688612803359201	0.0033888701908485
ABHD12	1433.73950038917	1105.45546638192	-0.374845078496859	0.0394512395854975
ABHD3	76.8092994287154	125.560831597402	0.704838516177236	0.0132489017292902
ABT1	154.41496589695	117.700100433056	-0.393022364420868	0.0251399780017309
AC005480.1	4.87257529570156	14.7003766750212	1.61086804104657	0.00816900005628232
AC006449.2	0.780045892705691	2.96998757766525	1.86671462666463	0.0431853993049663
AC011155.1	1.54470352224534	4.38554808427779	1.49789325368378	0.0379372304106932
AC037459.4	3.0884657660622	7.02137430215291	1.17564469128084	0.0440945236493501
AC093323.1	351.637417497983	227.634898221369	-0.626724888824339	0.00057154829791942
AC240274.1	82.9886965428057	146.608123068199	0.818818696337038	0.014716205391119
ACAA1	969.771725617621	662.040235031588	-0.549938628416497	0.0139474964980735
ACAD9	583.824823568824	484.567743245488	-0.266523038628083	0.0457127947230754
ACADSB	554.664335483903	322.947028425438	-0.779593931579817	0.000374348970285241
ACAT1	430.085446718365	347.872824866051	-0.304252454298314	0.0331987134180414
ACAT2	356.818418879988	167.447621248671	-1.09005197162181	4.14983675750639e-05
ACBD6	434.518638217944	535.117295101988	0.301266159587202	0.00697249734741146
ACIN1	1917.45466833961	2398.9827775456	0.323654570238195	0.044767147308639
ACKR2	42.0674881845763	23.8043712999242	-0.820612725002623	0.0100084638113204
ACLY	1801.17064100815	1038.32642508039	-0.794293715946488	3.98399399584708e-06
ACO2	4313.08086483823	2980.23965304218	-0.53334691699869	0.00107159654644907
ACOT11	388.921263436581	657.404650952019	0.758445789275405	0.00777412908613039
ACOT4	28.5387298512001	13.4899645051406	-1.09086768429727	0.0123989953615219
ACOT8	392.906529358554	305.701300973307	-0.364113126567764	0.000283294209904721
ACOX1	1270.43158579012	1053.6843025574	-0.270019517098858	0.0268108211092797
ACOX2	32.039734548322	66.7314168172603	1.0613059855764	0.00759181057019714
ACP1	489.688804352709	317.238139180782	-0.626697406417028	0.00133944992900529
ACP2	425.203077897153	265.98877426713	-0.675514944660462	8.58200674997288e-05
ACP6	246.733368281944	362.38514184315	0.556932974646101	0.00138356743558063
ACSF2	118.962121795301	192.412587914604	0.695984612983717	0.0197816837977462
ACSL3	1850.54327423962	1299.73175046209	-0.509999087766676	0.0214314478355239
ACSL4	835.858126163406	513.51661249569	-0.702834488264473	0.019287123338651
ACSS3	234.65680731708	423.923110464958	0.852733208728008	0.00479873859716288
ACTB	35726.9051874455	16662.0302198614	-1.10043314530555	3.98399399584708e-06
ACTG1	14302.06247623	6919.02236048444	-1.04756225939362	1.55587836918315e-05
ACTN3	0.84955507695811	4.0507657646506	2.27107773573586	0.0150560844618679
ACTR10	469.39563490407	262.755753603588	-0.837094565763165	0.000242731600111815
ACTR1A	2406.84909815605	1725.86741099983	-0.479656538733402	0.000162973982509025
ACTR1B	1573.23180206292	1048.7099362848	-0.585012524907082	0.00353235489001073
ACTR2	2262.61631738302	1340.10930910227	-0.755704505191437	0.00219666610524259
ACTR3C	31.9972529567076	60.7619627779698	0.9220399689723	0.00385926371024706
ACTR6	219.492185408771	137.456560178336	-0.674309265957625	0.0157155467191077
ADAM33	109.465042116699	297.929501207193	1.4461819111587	0.000423507107869025
ADAMTS10	421.460843137227	811.102123654441	0.944423949855101	0.00838430828573807
ADAMTS2	96.9617810582472	335.132449504476	1.78899658099356	4.58158746456944e-05
ADAMTS4	3242.50868168582	858.85339625953	-1.91652223398636	0.0250240069740365
ADAMTSL5	12.9167886881648	42.1264825358312	1.7040218581515	0.000817380237945604
ADAT1	368.34670712216	302.460472219517	-0.285014945633432	0.0464566222874423
ADCK2	540.48692959541	408.480721307375	-0.402171338072304	0.0181751281734442
ADCY10	18.0702935266293	45.3735638639057	1.3211514422531	0.000873897392830703
ADCYAP1	93.8639061826117	36.1431893934561	-1.37849731133742	0.0187041620508502
ADD1	8026.54712302661	5665.07190130743	-0.502594991258142	0.0100083768391063
ADGRA3	377.816029977822	715.800844823405	0.92188667896332	0.000501092274169201
ADGRG5	33.9199557718154	10.4564324757433	-1.70048709588515	0.00580129335980834
ADH5	568.765571944062	447.691500168524	-0.345716577762465	0.0222235770195497
ADIPOR1	678.744212861265	523.494364973257	-0.374962753557169	0.0234474101278263
ADK	284.66547678046	214.482912064242	-0.408621662969574	0.0108545742868139
ADM5	31.6813175200448	16.7503537807665	-0.925497812997592	0.0314945088055492
ADO	708.046370889055	440.086809403348	-0.685737379553248	0.0137180873657989
ADORA2A	17.7929730136923	93.9405459040597	2.401721604835	6.63117615205882e-05
ADPRHL2	282.70485572358	194.64023509704	-0.53600220108282	0.0251500059124472
ADRA1A	306.051325648877	436.225480905461	0.512028644328245	0.0198298117007775
ADRA1D	35.3833349174676	13.0060219467414	-1.44726899805357	0.0413756983616279
ADRA2C	81.5838162937556	143.998317490089	0.816317627636916	0.0238989497389074
ADRB2	49.7439143787827	83.7386776717408	0.754692410955165	0.0176410150745293
ADRM1	799.237210127616	530.518431418588	-0.591014320830171	1.1840721100942e-05
ADSL	75.3093366723546	117.467304087186	0.641071026939861	0.00344653215352831
ADSS2	663.65977821209	379.178750977527	-0.806793207716514	0.00875264509329293
AEBP1	554.96632947595	1180.40516282565	1.08908578530207	0.0174849254251021
AFG3L2	959.499155975345	622.420247505434	-0.62379476519197	1.19405075298806e-06
AGGF1	247.686450102867	187.096768748812	-0.407172699099783	0.0127384387276666
AGL	566.420965324316	371.820019949494	-0.60703495847942	0.0126047538452225
AGMO	29.7011260135923	9.96421933208422	-1.57303423932405	0.0423485329242768
AGPAT1	1212.83872097157	923.591185674681	-0.39364724695899	0.00621482967210013
AGPS	634.893161586955	417.798895887471	-0.603394859362826	0.0195749869756653
AHCY	655.233320879255	397.74378413575	-0.719144549970335	4.87304402470503e-07
AHR	278.102375942965	169.995801442954	-0.708211539038675	0.0307239936003291
AIFM1	238.245499875888	166.251957984079	-0.516915866922909	0.00191963823080622
AIFM3	429.584613251997	1102.12712772439	1.35890989423224	0.000113978625405636
AIG1	516.882356910607	362.308347228814	-0.511228367835555	0.00724954309597474
AIM2	1.53662782631777	6.05470104013369	2.03680113319154	0.0170330851228944
AIMP2	148.930615769526	85.5327075945476	-0.793042948776389	4.46300403698752e-06
AJUBA	25.9666507443112	48.5329996127313	0.906020544061333	0.0309438477145444
AK1	93.0089583103615	144.799449544773	0.63787192020097	0.00419814880107023
AK7	52.8949076144999	24.806716860828	-1.08569630085739	0.0191894511278116
AKAP11	5814.43134790631	3891.42911954635	-0.579381725958178	0.0184328962110448
AKAP6	6818.59404628041	3856.6839110963	-0.822045460686934	0.000506227349325152
AKIRIN1	886.17483762731	654.408094306863	-0.436914144998353	0.0242685935319184
AKR1A1	411.441857723114	270.197170276102	-0.605551948639328	0.011549297732582
AL645728.1	29.0242225169946	18.6356091312904	-0.63096636720146	0.0101741808168671
ALAS1	589.983332813306	410.134415183177	-0.525030389318503	0.000220118062315363
ALB	15.3650784721388	3.94181062139482	-1.93341040239427	0.00162870561077417
ALDH18A1	410.419296388236	296.04008952362	-0.471219679346288	0.00774505379862086
ALDH1B1	157.906689536755	100.064718849162	-0.654694742756086	0.0005649828424219
ALDOB	7.63865438737301	2.34132071495847	-1.71945143525013	0.0151692504015745
ALG1	200.993235206183	148.679017598646	-0.427600720072086	0.00203309745682869
ALG12	332.098836951004	477.886977840825	0.525421139105343	0.000764715743094586
ALG14	133.387757849008	83.4563214813123	-0.670204020349401	0.000119062164564693
ALG1L	27.3664773926795	10.3271367393094	-1.40681721188038	0.00144581592359869
ALG2	200.045489335313	153.64369160044	-0.382210220849338	0.00286731787582772
ALG5	123.21321685583	62.9534274658961	-0.963097003943565	0.00259261252915255
ALKBH2	92.2077205581523	50.6517341772147	-0.85555433626916	0.00147899799669941
ALKBH3	185.259173728568	112.546222553882	-0.713611101042979	2.82987692866865e-06
ALKBH5	2409.29625126136	2011.89410557341	-0.260316667667863	0.0251505441952581
ALKBH7	363.742946921155	247.749107289612	-0.553143600225081	0.00097862614621985
ALKBH8	122.480731125828	91.2215855413327	-0.422734107175821	0.0210733657204244
ALOX12B	22.1825763609907	7.85216560424362	-1.49758038318881	0.0217633610772731
ALOX15	4.35131098045617	16.1600590015205	1.88190975985839	0.00181735902682079
ALOX15B	23.4550213321745	57.5040138659977	1.31165728169541	0.0228387924321453
ALYREF	288.60624476569	190.557157671767	-0.596414718862021	0.000370438873616951
AMFR	2517.57077154259	1928.74903276084	-0.384294192036809	0.00205674539593421
AMH	34.5831976911223	84.897304158594	1.2892789287983	0.0226392576381959
AMOT	1429.76764806605	2047.93821585836	0.518091842131108	0.0318838563753748
ANAPC13	271.957704415231	167.059674873615	-0.703261512107755	0.000747541305025138
ANAPC15	219.984546493379	154.513730866597	-0.511967503742721	0.00382170588076918
ANAPC16	317.936159513547	461.328100796309	0.537015783782745	0.00129755062524101
ANGPT1	29.0850718604615	73.9826757164343	1.35167077332405	0.000426653182263451
ANKHD1-EIF4EBP3	19.3586483962082	33.5441417365096	0.793802265114289	0.00492462543456597
ANKLE1	19.4678042746415	37.7342496513349	0.949771779204172	0.0126999489670454
ANKMY2	439.904641049214	292.848902392411	-0.587832281175711	0.0400871795739825
ANKRA2	158.972209148218	103.462237097812	-0.616730664185007	0.032312919673436
ANKRD20A1	10.6113660307023	20.6939139499873	0.937186752049678	0.0184392750180671
ANKRD20A4	12.9541307926604	33.3349073070206	1.35315472460587	0.0318404641721535
ANKRD37	61.2042523249962	164.001651119495	1.4202691565923	0.00265575569452917
ANKRD46	620.674876275547	439.162961967407	-0.499513436906004	0.0458839584648112
ANKRD66	2.80899197405989	0.614274715700917	-2.28052976618965	0.0401643677341118
ANKRD9	675.8862321541	1138.89749304952	0.75266293452669	0.0160440888069515
ANKS1A	992.600722489821	1305.25974850078	0.395343881785226	0.00157325408107662
ANO10	384.167389638096	317.689334571301	-0.271951234334038	0.0301137138255138
ANO2	66.1433526093929	158.275050100008	1.26160863141262	3.12327874481457e-05
ANO6	334.875230358527	477.646455091518	0.512077869188147	0.00526298451872205
ANPEP	37.5718840370776	64.2347287870312	0.784881698503737	0.0245809221837205
ANTXR1	661.725132534187	1031.67163382206	0.640913663299701	0.014524571468017
ANTXR2	72.0353710817253	129.521934612604	0.846760961282484	3.18394452826076e-05
ANXA3	48.0318118014208	97.0650379647908	1.01336030155181	0.00356668928087684
ANXA7	1190.68806478124	719.276187223626	-0.727034952877015	4.64404265911276e-05
AOC2	54.8787643759709	87.606995692334	0.671609277412032	0.0253252558431782
AP1B1	2304.89976618161	1765.10791536718	-0.385019160254114	0.00201600263825667
AP1G1	1591.36643419913	1202.07534950757	-0.4045781233405	0.0182850995789113
AP1G2	507.512006919897	1108.90677559172	1.12782956061415	0.00532737477225021
AP1S1	837.246822721523	483.083429828875	-0.793672395109857	0.0450213790073066
AP2B1	5164.19002717376	3635.3699562598	-0.506547196563312	0.00858013201659575
AP2M1	4636.24235162428	2721.53596833786	-0.768586991686545	0.00265575569452917
AP2S1	744.57061180857	478.553675037254	-0.63811399289069	0.0252652806359118
APBB1	5239.31206866902	3326.40719693022	-0.655257526133116	1.15451534386356e-05
APEH	750.466805196998	590.190958014952	-0.347182105831328	0.0342266362770685
APEX1	545.10235878958	348.782577742318	-0.643437546363808	0.000660009987520847
APH1A	675.006827436544	471.033904505709	-0.518096528002289	0.0275628697779261
API5	981.099993264162	594.781516662615	-0.721833308170624	0.00410200889345571
APLP1	17289.5682000069	8091.4714696157	-1.09540515986473	0.0262341764742796
APMAP	1122.20268002591	721.077957527476	-0.637913602738727	0.000241163950938196
APOB	28.5228690846248	13.6993416720367	-1.04558578472414	0.00444641672724758
APOM	12.1921730576288	5.93979431840026	-1.04069743320175	0.0248906579234699
APP	24640.8935247467	14447.6034414633	-0.770208739946315	0.000947469686161828
APPBP2	1158.55841349182	787.79552309064	-0.556212553591422	0.0124337618244361
APRT	231.752304808349	172.247846043448	-0.426151734351666	0.0186844765752171
AQP7	3.95876987796105	13.7750257721372	1.78254247223884	0.0342383683048842
ARCN1	1342.15593585517	908.981051894842	-0.562235915175708	0.0027706984998958
AREL1	816.670747778599	609.789295001694	-0.420943675462638	0.000202321949389606
ARF1	3645.49294882424	2486.71354356832	-0.551969607218624	0.0121235583409664
ARF1P2	13.4094878179874	23.7798622928384	0.836899902561549	0.0214714210490074
ARF4	455.666554332481	274.445094588328	-0.731829961292952	0.00110998903999127
ARF5	746.306546906362	423.088842304422	-0.81908377464237	0.000235475322912472
ARFGAP2	1567.68817956041	1057.58768512805	-0.567251132396863	0.00040970030318121
ARFGEF2	2187.26186147852	1587.81048130724	-0.462147694007805	0.0194300364551678
ARFGEF3	7220.63267850078	4767.60562301462	-0.598787115547643	0.00561661950222474
ARFIP2	572.558908906379	413.043561699623	-0.471814835612803	0.00183791271770651
ARHGAP31	844.467555655795	1205.1889860505	0.513148759232786	0.0304337721922876
ARHGAP42	164.800426527757	304.725456227056	0.886947964889169	0.000157293758409385
ARHGDIA	3226.03390130834	2141.41779942004	-0.591035235818372	5.88993856106573e-05
ARHGEF10L	714.452128805517	1123.06586627245	0.652523233548852	0.0158173744662449
ARHGEF16	27.6013628896554	44.0238291627505	0.682535291852852	0.0258281231883767
ARID1B	2983.61745945269	3395.9963449685	0.187016574538555	0.0147607248200196
ARIH2OS	24.860212208024	13.0821753594584	-0.904759518625975	0.0151692504015745
ARL1	661.607807085494	425.743378493528	-0.63633807830938	0.0160286420336418
ARL17A	6.56232496107727	19.3328867598192	1.56711639294411	0.000556521184586658
ARL4D	85.6813947417213	45.5686432248732	-0.913738314700986	0.0180826956432218
ARL6IP1	1858.34690986163	1169.08589040684	-0.668846911045127	0.0329847988039033
ARL6IP5	1254.52066643295	689.066019512793	-0.864156030184468	0.000917414603517964
ARL8A	1432.46318205947	931.996070673572	-0.619763426449918	0.0237774019813489
ARL8B	1264.54934948151	834.721637464349	-0.599427601303219	0.0153791037890483
ARMC1	596.901583692886	353.029090016469	-0.757238904249429	0.0133781053459766
ARMC10	346.691718352754	196.831749383542	-0.814995789644451	0.000112173492691896
ARMCX3	1234.13300127092	825.083753245084	-0.580906491877376	0.000445339207473538
ARMCX5	141.228763118937	81.2230493444038	-0.795409514018162	0.000249175604770105
ARPC1A	160.737305863982	120.110617994685	-0.425624602504968	0.000320496444454504
ARPC2	1084.24511481446	805.218072076609	-0.429414312317391	0.0175337238965664
ARPC3	397.185219504694	259.893812086321	-0.611936556351204	0.000427593975998021
ARPC4	590.100358374669	444.856703945912	-0.409007026386874	1.84472627013217e-05
ARPC5	679.147230868868	455.683032049452	-0.575123494938462	0.0470190376150239
ARRDC1	215.900268868138	330.0898612065	0.612001538832805	0.0311144901902408
ARRDC3	804.004667022872	460.267499489458	-0.804177097902269	0.0336292023581989
ARSG	136.476319661258	82.2558642676115	-0.731263329312136	0.0221933316108893
ART3	88.6287432336341	154.255155765221	0.799200132462332	0.0228210810607372
ARV1	132.935415593715	86.5066093847493	-0.618964819992666	0.0111395819130411
ASAH2	11.7529657649928	3.91472627611971	-1.6061791660695	0.00331252094138068
ASB13	334.490587744518	243.411770313492	-0.458690928450997	0.0208044352994402
ASB7	234.989614510638	194.270826318477	-0.273186274972488	0.0350093453903097
ASB8	423.274971371498	304.773839337737	-0.472919547586667	0.00271732572787126
ASCL1	131.774982878909	221.39625213994	0.751197896712016	0.00211410195209416
ASH2L	618.849509272972	404.487725776021	-0.613065421391459	0.000691102924715085
ASMTL	646.581179699765	361.516796806005	-0.837606582898986	0.000205722581947295
ASTE1	109.045739558614	58.68456778853	-0.888471152601321	0.00850999087897816
ASXL2	994.49279409874	1259.09008316484	0.340425493113365	0.00875264509329293
ATAD1	662.073534308147	402.992506919162	-0.716522894767274	0.00433461068694093
ATAD3A	282.95832297028	206.135512286256	-0.455960134279505	0.00680850696342128
ATAT1	505.089307801525	393.626534236096	-0.359288367512729	0.0361401387215164
ATE1	1009.17189514612	717.571134263117	-0.491823433544911	0.00374896015448813
ATF5	189.295152006035	123.216759839498	-0.616176494938988	0.00134111837523547
ATF6	946.217459959756	685.929092178525	-0.463605530386474	0.0427415771333736
ATG10	144.748025382109	96.1643257394608	-0.585007500995274	0.0117219393158181
ATG13	2511.21171324305	1726.98580086323	-0.539826662475019	0.0222749906585032
ATG14	407.636675692779	273.251922836732	-0.575227310847566	0.0499505119447063
ATG16L1	606.32521025041	480.71620900035	-0.333114031681431	0.00392380247726869
ATG16L2	329.272937976326	515.705043030936	0.648259679717659	0.0301758111022363
ATG2A	1154.44500529685	899.557380132848	-0.359107682619882	0.0457248430079294
ATG2B	1869.95703939312	1382.0647305434	-0.436022952219432	0.0308210696562991
ATG3	580.345682339318	342.293417111999	-0.761033489314723	0.00449230705818753
ATG4B	975.545724580242	1231.65332358105	0.336470290549618	0.0281795321267868
ATL1	1120.90753303903	566.767155994033	-0.983855115328608	0.00084331761267156
ATOH7	25.6369814424806	10.4085278535947	-1.30012582464272	0.0271269963395484
ATOX1	408.989278722139	242.353691495419	-0.753364608270016	0.000769112574161127
ATP10D	276.649829008179	364.134002048174	0.397384020826179	0.0256671346467565
ATP1A1	7936.90684089283	4958.24179286822	-0.678752196533206	0.0265956196218901
ATP1A2	12323.8495423593	19322.6233626737	0.648835647044758	0.0324532004859451
ATP1B1	7062.7855608745	3353.2280984954	-1.0746278104222	0.00111629111899624
ATP2C1	1954.07566980824	1564.34098922251	-0.321122344184557	0.00344313591419394
ATP5F1A	3525.80736347336	2135.65777023603	-0.723325561375972	0.00211506267084634
ATP5F1B	4199.59666574329	2126.93787207656	-0.981462784440675	6.61690008987751e-05
ATP5F1C	679.818158334176	445.936623499817	-0.608471798992435	0.0156428112038337
ATP5MC1	310.772593485849	201.531338361327	-0.625074427011537	0.00652339177656862
ATP5MC2	1113.33010378478	863.548378968853	-0.366424786694124	0.010349713855214
ATP5MC3	725.830041413003	447.356497876911	-0.698596098818314	0.00619579534058185
ATP5MGL	4.3349586649619	9.56783220084895	1.16966163558767	0.0262919289778916
ATP5PB	739.467809508388	482.764694091659	-0.615599528368101	0.00672624761425936
ATP5PD	539.737932975536	365.226640310938	-0.564045076200194	0.00181429296302245
ATP5PO	284.526777650546	190.357104253122	-0.581301262209003	0.0118200280927797
ATP6AP1	2158.55136078017	1346.91964307694	-0.68037778340294	0.00191771209821861
ATP6AP2	1264.66361311234	686.617460782374	-0.881132535504904	0.000562725824764693
ATP6V0A1	4851.00777822055	3479.72537708473	-0.479389328072418	0.0309690999315852
ATP6V0A4	7.79129716459622	15.6113442526543	0.990463312390452	0.0322242556334263
ATP6V0B	893.168716655964	577.024922627189	-0.630332355355891	0.000545352414366499
ATP6V0D1	1549.47512486535	1018.98839378776	-0.604809086864563	0.00302042845627619
ATP6V0E2	2945.40257275083	2071.67204717362	-0.507816683430656	0.0429481178314462
ATP6V1A	3277.78969685563	1799.72212533621	-0.864984889927176	0.0402295234509114
ATP6V1B2	3227.26560652107	1808.75527056326	-0.835353603695207	0.0327253557271919
ATP6V1D	839.310557227886	480.799610551746	-0.803997601339301	0.00842254059869836
ATP6V1E1	2194.03315101309	973.17041920994	-1.17266369378173	1.8415838681164e-05
ATP8A1	6156.91679395739	3620.04600057794	-0.766128538750238	0.038159807419512
ATP9A	10700.2141843562	7659.79903464494	-0.48228531264182	0.0231305128626882
ATPAF2	198.83371781504	271.428728147698	0.448564582414834	0.00615783400958408
ATPSCKMT	168.916621173533	256.66141444357	0.601448416425959	0.00685247296840265
ATR	885.936845723477	665.230748775938	-0.412849415654409	0.0494040975971294
ATRAID	328.860640913468	219.712873621009	-0.580721853221678	0.00707969481844094
ATRN	2508.31875133501	1702.42846148047	-0.55920461749195	0.000343266188920767
ATXN10	1880.5481527027	1228.83761037633	-0.613934714144453	2.82987692866865e-06
ATXN7L1	284.66566163414	359.362695691985	0.336402388299457	0.0244710166197713
ATXN7L2	151.964406420944	235.310832990487	0.631430371763652	0.0349330453137006
ATXN7L3B	2382.81054111318	1573.41534333296	-0.598864862701157	0.0027104953164814
AURKAIP1	755.184338290612	521.549604798702	-0.534190248506998	0.0011447356265242
AXIN1	492.841513917679	685.984779283525	0.477837240975966	0.0242685935319184
AZIN1	1970.52598039993	1217.68531706099	-0.694517940773633	0.000613346259583099
B3GALT5	103.015107989092	145.863023580596	0.498991085659722	0.0251814033264538
B3GALT6	375.786665917931	286.516731598104	-0.390716067460416	0.0187041620508502
B3GAT3	614.15676087025	472.677122081086	-0.377535533713569	0.00724954309597474
B3GNT9	390.302061313922	188.827140815968	-1.04659157087974	0.0335414445512252
B4GALNT4	1535.17449258604	2408.12491811081	0.649387418450737	0.0270935403098208
BABAM1	269.44976639912	208.38828723538	-0.372385014332924	0.0228296433388269
BABAM2	264.771007405577	173.126506860206	-0.613202381148777	0.0059325602405792
BACE1	4012.22195391637	2053.10771470482	-0.966492437238048	0.0241348108163061
BAG2	77.7774607955868	132.841942896951	0.766474963998993	0.0132694080517341
BAG5	703.572190306758	512.84903836389	-0.455710626376668	0.00487637058930786
BANP	251.959909051411	432.81479194917	0.77934352475048	0.000947469686161828
BBS1	41.1216198425622	74.3219703054888	0.85892029387983	0.000917414603517964
BBS4	191.482972763647	146.377029981319	-0.386553124774293	0.0403966045662584
BBS5	144.772467472149	106.275594437729	-0.440143439509899	0.020352091403453
BBS7	503.222246880174	332.28200674167	-0.599386916492214	0.0234294712956124
BCAP31	1353.85958515512	972.096955194311	-0.478373071972305	0.000589554113282399
BCAR3	260.383022624475	417.440434898602	0.681110141268571	0.0228387924321453
BCAS2	260.159461270247	144.174677166642	-0.851860568829442	0.000293389412678
BCAS3	915.94787057981	751.736755085602	-0.284274288073239	0.0459583861377408
BCAT1	628.917509244067	344.35959514962	-0.868724418227094	0.00707969481844094
BCAT2	282.481060760156	459.486134841148	0.703010977047885	0.0387466315828843
BCL6	1138.25066988712	1773.59601547961	0.639989818174546	0.0125426397471216
BCL9L	883.572375389481	1329.99824036227	0.58980018043349	0.008300774143833
BCO2	87.5396548322153	120.903258732279	0.459657268690971	0.00797937205586601
BECN1	737.106423291784	474.443552822205	-0.634754575971811	1.89779624220263e-06
BEND7	85.5196827784875	147.697659569522	0.788390150847338	0.0153031094889517
BEX1	1626.00177121368	805.089234865544	-1.01414850163959	0.0324515329064959
BEX2	825.995629837741	425.097562666948	-0.958418512758558	0.0101319991293552
BEX3	1840.26030042376	1100.70138236552	-0.741580552997969	0.00825824717310033
BEX4	1048.06310864439	571.072733818219	-0.875891734533257	0.00909455675621231
BEX5	225.845714034697	109.748026545648	-1.04168251438658	0.0488844688753128
BFSP1	53.3713131579104	25.2865500330256	-1.080347504432	0.00698624062449551
BHMT2	35.4638985890568	76.7781583467532	1.11084748702258	0.00371173824140753
BLMH	285.006306528905	215.533935174609	-0.40105517736341	0.00344863085602501
BLOC1S1	171.206237730209	121.171427919149	-0.497671022663557	0.00347657810346743
BLOC1S2	351.98453227507	219.358709519297	-0.682526910498842	0.0105932693865303
BLOC1S6	624.379479982096	442.520010343817	-0.497017454335591	0.0190329220447832
BMPR1A	277.107715639169	426.746339198936	0.622160004843076	0.000172409238645538
BNIP1	75.4625216195626	51.148986366599	-0.555416727227511	0.00911135855437057
BNIP3L	2160.72046738557	1078.57993679783	-1.00220585615252	0.00320913296331152
BORCS5	1093.83615192191	726.365096075171	-0.590056392971317	0.0252553399296655
BORCS7	146.429092660099	100.499583119047	-0.542280653067286	0.0207312811844512
BPGM	166.80798992377	99.7371134671179	-0.739985409481526	0.000840405641628818
BPHL	204.335371646336	143.246640561947	-0.512891107657057	0.0090751158637217
BPNT1	211.01130462888	124.10842455201	-0.763616592139743	0.00017400108013684
BRF2	233.932573057065	147.580858963082	-0.663082131258457	7.01676389984029e-06
BRI3	273.514014534453	329.000717185823	0.266585236078328	0.0402972880400137
BRIX1	150.09373119696	91.1603133925464	-0.717511102194678	0.00197339151391239
BTBD3	2544.27040619694	1482.55402515545	-0.778980740011488	0.000424459333785572
BTF3	987.423959021199	685.900732593036	-0.52495931352131	0.00164096464758398
BTF3L4	375.782507296671	226.223514992376	-0.731613965508635	0.00192467548285803
BTG3	116.530782922689	75.1474949475924	-0.628679310622625	0.0417914167978154
BUB1	15.3576788743856	5.85524206335651	-1.35677744228551	0.0405280148014087
BUB3	611.957324289751	431.076559383928	-0.505091114279837	0.0414272191600756
BUD31	342.57939094275	241.663489244672	-0.505513919605319	0.000820707641101698
BYSL	122.327540024235	83.095914824931	-0.556797034825997	0.000472644619588567
BZW1	614.498554689535	333.947232722663	-0.878930036273191	0.000215191289458113
BZW2	244.24183970298	146.996089590542	-0.732044538677856	0.0092347281355312
C10orf113	16.1668474242144	39.534384637523	1.29804584824048	0.00562025498026573
C11orf1	79.2335943200862	55.208789154812	-0.527621544098882	0.0170541698681263
C11orf24	289.231112546766	174.214287586909	-0.72920145231733	0.0339342675950306
C11orf58	1145.88427234756	771.73852943937	-0.569881113336436	0.000365807898153036
C11orf71	196.881485367988	110.84409984189	-0.827403919257059	0.020597821183181
C11orf94	3.73603187121039	10.0604294038669	1.41003395024073	0.00492220086647531
C12orf10	345.622071131731	237.43399169673	-0.542924480468661	0.00564787682402168
C12orf49	888.042395144888	725.351609118477	-0.29284878867371	0.0340502042404469
C12orf60	34.5304467626947	19.3735858575264	-0.815152950249874	0.0457166512126701
C12orf66	291.681052229384	167.475532649302	-0.798312310261677	0.0215459532558676
C12orf76	839.939835803651	494.737913608732	-0.763199264828222	0.00505859901494495
C15orf62	4.97060664375376	16.7748415856503	1.73733701373458	0.0110697594111959
C16orf58	1087.01989016452	738.349333599367	-0.557683011058539	0.00355614097670235
C16orf70	497.671685578393	357.951062339957	-0.473382805674614	0.00432574005078806
C16orf72	1583.47021624742	1200.45012718156	-0.399619943319994	4.98447632689489e-05
C16orf86	86.6321547932819	58.0791790616577	-0.567980683454388	0.0353255719650908
C16orf91	91.1877762565988	56.8587747793414	-0.686213439086805	0.000269489900273773
C17orf58	97.4873908395349	49.5264622254708	-0.97464609267496	4.8039258535678e-05
C17orf67	40.3396142312409	86.4806329283766	1.09104392262475	7.41088063912606e-06
C17orf75	283.592991342191	213.055536016703	-0.412229901171476	0.00663541243528138
C19orf33	0.120261675206358	2.75334229264431	3.58493139876631	0.00165561819615958
C19orf48	170.914564234596	93.6256291501619	-0.865576370370187	0.00997854578889498
C1D	84.3204902968328	56.9234128091145	-0.567098745865161	0.00774505379862086
C1GALT1C1	99.5061997541893	65.0662223898886	-0.609091375721255	0.0232917224217464
C1QBP	578.041478226986	337.079279002392	-0.777477201383324	3.96178101093404e-06
C1orf43	1386.4674699903	1025.53919810342	-0.435092502539115	0.0342425178878128
C1orf74	69.8419336947109	47.9899385918361	-0.538333886256813	0.0198770071007145
C1orf94	29.0420191977216	5.84998803631905	-2.29389349956944	0.000721049940911378
C21orf59-TCP10L	77.8157139305289	195.449166840359	1.32801638848789	9.5845826289889e-06
C21orf91	980.866617242332	298.943227701725	-1.71396110298246	0.0321506153203948
C3orf35	83.3569509046566	117.748007314611	0.503480513686381	0.0447776583402994
C3orf62	82.4807608182938	142.032892980735	0.785581841981865	0.000419531408153322
C4orf19	37.9033744510096	74.3468370867715	0.978417422696715	0.00842254059869836
C4orf47	10.4472194579367	21.6193439609327	1.03084864058584	0.00521470505381012
C5orf22	269.648309599859	157.265830896038	-0.777966528030094	0.00410007602295587
C5orf30	495.352778111074	364.961765968473	-0.440462510764299	0.0199977842447115
C5orf38	1.25277448428857	7.43116225327594	2.54065893744533	0.0400952483464144
C6orf118	12.226283862178	33.3142146781946	1.44800339384365	0.000594851695477498
C6orf120	414.656643157579	294.350832317169	-0.495318097344047	3.1384404885346e-05
C6orf52	9.49030669547108	4.81775287752184	-0.985242317398702	0.0319281183098995
C6orf89	2041.40221498335	1544.4106012471	-0.402211412409918	0.000421262272004325
C7orf61	19.2705774575063	46.0330543731565	1.26214341824576	0.020597821183181
C8orf33	500.969329080952	396.351068558244	-0.338053598391647	0.025556062755569
C9orf152	0.672108135448126	4.08298905553004	2.53510676722022	0.028776381234163
C9orf153	7.73672343404922	24.9519912069775	1.70297430896168	0.00101128168796815
C9orf64	115.163342602918	82.5334760249176	-0.479295859541031	0.0373275979885297
CA12	159.148362105936	57.6932139296884	-1.46518763314522	0.0320876498547799
CA8	172.958293481199	297.805634948167	0.781410762598087	0.00301248944704312
CABCOCO1	39.5071177541922	19.6950421772858	-0.996207808924951	0.0405293691905713
CACNA2D1	1680.29535883396	1050.70667478393	-0.677410619519065	0.0126504689341315
CADM4	2919.93410690358	1721.70947055511	-0.761943464315006	0.0471239544392681
CALCOCO1	1690.51592062193	2052.10378816154	0.280058767975742	0.0472984757898229
CALD1	1137.38580932505	1489.00000409315	0.388863584465965	0.0453847850654131
CALM2	7574.5622245732	3926.11420045286	-0.948010203742633	0.000124715424715723
CALU	775.599483299169	564.81315920199	-0.457685006403807	0.017474496014731
CAMLG	427.947420932491	287.545534814172	-0.57489366309434	0.00958987850920301
CAND2	717.880848616363	574.237914003551	-0.322233492766639	0.0376634488654409
CANX	5547.9091697161	4005.42077737637	-0.469954021802812	0.00363363376597861
CAP1	1622.62635820245	1122.71623927419	-0.531191348114104	0.00644428967456284
CAPN14	18.7407110364855	31.6083868111883	0.730756689950774	0.0494503223575657
CAPN15	640.969456121671	1064.86793338509	0.732168887508012	0.00672450142579446
CAPNS1	2180.471908313	1236.34377818768	-0.818535453946954	0.000365807898153036
CAPRIN1	2506.32272915134	1886.90482026299	-0.409721263412676	0.00981291548750612
CAPZB	1476.28058211795	1010.75323249499	-0.546240500128689	4.95901285944579e-06
CARMIL3	176.411227301148	332.344696617105	0.912964206768946	0.0278809110128044
CASD1	703.777618911481	461.784486925541	-0.607823689416828	0.0277490534322632
CASS4	24.1287608502321	46.3401337444419	0.95640819843869	0.0288164041216499
CATIP	4.66242500322592	10.9362164230012	1.23562138030562	0.0280230944382517
CATSPER2	156.310783218053	291.240066878412	0.898123327469398	0.00562929433134305
CBR1	2181.72120568287	867.557008928019	-1.3302335845796	0.00509099897244839
CBX1	849.67901135989	651.650950892251	-0.382849139090834	0.000249175604770105
CBX3	550.042527505081	420.081990995146	-0.388552338655204	0.0130019999827499
CBX4	769.427233907896	445.387291061741	-0.788028124210386	2.53688957262321e-05
CC2D2A	212.626452629428	266.27406733528	0.323791169758989	0.0388138803175458
CCAR2	1755.83159506112	1295.805231564	-0.438396525849491	2.87554238712489e-05
CCDC102A	31.2343967974936	68.5741249893989	1.13618638222991	0.00822879673824327
CCDC102B	140.968038750153	102.605288494998	-0.454792749539002	0.0341433560847139
CCDC112	166.1264336816	124.955663060011	-0.408861007447389	0.0388318731550757
CCDC113	382.32487242452	224.776129418698	-0.766806916177816	0.00233205664714252
CCDC115	466.360213635617	270.481104375666	-0.78506737060004	3.35052516920686e-06
CCDC120	132.529941608118	233.429059716869	0.815533306952027	0.0318936362196564
CCDC146	106.954065341591	158.990682254241	0.576139797838777	0.00621813198116152
CCDC151	41.4103611134252	112.526358019767	1.43876480745359	0.00249657508213577
CCDC154	47.2529908906922	130.210931520542	1.46386371384506	0.00747038037612138
CCDC180	91.6545254803143	146.769579553	0.682093446915161	0.0151732927021314
CCDC190	11.3190882044601	24.7432546565563	1.1459428509413	0.0175234139684396
CCDC32	312.34981442483	244.726179404196	-0.353203683936574	0.0285239027992934
CCDC40	136.00700677428	253.267979366714	0.899952079933127	0.00100836890995848
CCDC43	247.229900090369	169.102303275735	-0.547602395923289	0.000127552817748811
CCDC47	1127.87764939392	784.528597126182	-0.523141074788585	0.000603097337970443
CCDC51	114.071007990809	77.1297295962225	-0.563435682176917	0.00109598565575031
CCDC66	345.927190403488	494.252345146829	0.515236441345067	0.000247573702624537
CCDC69	120.489195696061	196.88820230417	0.705997538016067	0.0214714210490074
CCDC71	184.685228288535	133.776344414178	-0.459523860540791	0.00277360204793914
CCDC81	17.507256405086	35.8933224618587	1.05035975264677	0.0228238404153082
CCDC88B	265.822527584136	653.513953320401	1.2977589365719	0.00930660431231992
CCNA2	31.5541737768149	64.2131333691113	1.02694527179887	0.0106842568861809
CCNDBP1	467.726421583022	346.777569940581	-0.431470373224793	0.00427263741707364
CCNYL1	221.239611461381	153.784554466505	-0.524292017989207	0.000294818346108212
CCSAP	1445.83766023226	1099.75829255944	-0.39514816723587	0.0414272191600756
CCT2	850.96383410677	576.422631132407	-0.562638160664907	0.00116326275986344
CCT4	1098.65048546182	785.65626543004	-0.48435777641434	0.00101320290905033
CCT5	943.047560527075	712.197535033622	-0.405484720092733	0.0414272191600756
CCT6A	1000.43195775656	672.414572712433	-0.573540790961065	0.00543748681258685
CCT6B	74.1072794713386	37.2658171470668	-0.98727458413477	0.0187247353577167
CCT7	1563.16792434225	995.064618650375	-0.651333141444801	9.40548370481643e-07
CCT8	770.133628943661	512.787780391631	-0.587157552346874	0.0337479874347758
CD200	672.573246703279	359.622450839349	-0.903323352785204	0.0135503144176917
CD209	10.0952467357599	24.8921713738618	1.29444616023053	0.0085202112214518
CD244	9.8946744084667	3.26577615095858	-1.653451468791	0.000647906867070995
CD2BP2	1150.22497242555	929.40095856507	-0.307072573757888	0.0228751463778453
CD38	155.203150996916	62.4076752633498	-1.31097999687847	0.0421291212273653
CD47	2659.15319945434	1624.78757205096	-0.710599984222539	0.00487637058930786
CD48	2.77627857072407	6.53414945804769	1.24971639934783	0.0447335064849968
CD96	2.72402600335973	9.28239595424642	1.76321885369787	0.0290035369287981
CD99L2	2817.70530643277	1897.5896540313	-0.570221060001446	0.000215605480190155
CDC123	367.465766142103	217.882765858938	-0.754092864249962	9.40548370481643e-07
CDC14A	97.0418236772661	166.777973120731	0.779089821062357	0.00512091736789342
CDC26	24.5865246757403	35.1874992314706	0.506037356153593	0.0375518588565376
CDC37L1	320.336490459639	229.472664560399	-0.482810807948114	0.00598421116685081
CDC42	1326.33005892735	879.995027252055	-0.591625209358756	0.00664542933318694
CDC42EP5	26.2474080614144	13.8658293775699	-0.914978252266194	0.0169765113828256
CDC42SE2	1265.6372438245	760.275455406616	-0.735278708261703	0.00946989608515781
CDC5L	638.709085278918	509.455774741876	-0.32635378740047	0.0407163843800909
CDK1	7.77870080686351	3.37576360157943	-1.15658092128565	0.0448169645618638
CDK10	597.599460784271	916.663060942617	0.61719258012613	0.0327253557271919
CDK12	1072.41471942427	1274.45688947434	0.249815255780797	0.00464470601100286
CDK13	1582.68862685154	1804.41606719252	0.189362267877252	0.0372926488053003
CDK17	1508.7663159712	1018.2259779518	-0.567185208622836	0.00477494094425174
CDK2AP1	704.279290217456	1023.17533968289	0.539255453777017	0.0229936998912319
CDK2AP2	285.67880070457	400.506346121901	0.485034934330453	0.0188553951939266
CDKN2AIPNL	167.210478040164	112.986324786138	-0.567580768788496	0.026413106757197
CDNF	25.9064301114916	9.30075130041521	-1.46904650802703	0.0449995858007899
CDT1	35.4227861232866	15.1353337224409	-1.21834970133172	0.000765840745449976
CDX1	0.367111109604915	2.19407319045958	2.54556576914758	0.0353555157574409
CEACAM19	66.0199270550513	122.442520061776	0.894632590371094	0.00548017936461638
CEBPZ	479.990573526358	368.518427249157	-0.38139098526673	0.0472984757898229
CEBPZOS	428.696829704976	300.020117293449	-0.515406460955625	0.0142669776532107
CEL	11.3394900742632	47.6117032054587	2.07383348648031	0.000757905907756131
CELF6	2.68731485966246	6.49451656895222	1.24995261523718	0.0198693361294488
CENPBD1	172.346286467768	137.202582460294	-0.330826842697175	0.0281019184679181
CENPH	17.6038607940852	8.1042116101346	-1.11186520557182	0.00128713354467947
CEP112	190.123436591811	305.515146498793	0.681759552447528	0.0150730711613178
CEP128	185.627413793263	279.673927554853	0.59045922990741	0.0297598929621391
CEP152	85.2297699697413	163.784344538528	0.941962299947107	0.000194237284183667
CEP170	1484.13116507675	1082.95599071549	-0.454344557400015	0.0198392063251373
CEP41	329.220680541713	190.743954640194	-0.786962665873876	4.62982615416909e-05
CEP68	1084.4092603883	770.400588351795	-0.492981717183102	2.19629590019598e-05
CERS1	382.985283205916	647.401107735413	0.756839563551019	0.000221945150291445
CES2	738.640381335378	494.105369129184	-0.579351879893863	0.00450769558209377
CFAP157	4.29649577965993	12.3354403689504	1.52649304885009	0.00569102870031339
CFAP161	11.1060471405401	21.7360917780522	0.954575775470148	0.0444368338633213
CFAP20	273.92283135919	174.691150893753	-0.649947147464361	0.00320913296331152
CFAP298	101.350299569048	131.108478305954	0.373584061506951	0.0394414317434333
CFAP53	40.9280971180207	77.7527515116922	0.928835081223219	0.00712457828591874
CFL1	5403.12989887269	3402.2150446417	-0.667260872003028	3.24315133709558e-05
CFL2	1174.8968287973	494.8877667858	-1.24711202115233	0.0242685935319184
CFP	8.87474010657813	19.236520219382	1.13415270714174	0.0342678004571354
CGNL1	792.731631029814	1472.6632350109	0.893412416316199	0.013294066647074
CHAMP1	381.207152891247	274.217318043772	-0.474370164154321	0.00320034556935568
CHCHD2	939.347910482301	592.658559479841	-0.664575031903631	5.6584623082291e-05
CHD8	2199.54166556047	1772.22073970329	-0.311075068692894	0.00697249734741146
CHDH	594.667337358889	876.342369340529	0.559937978350742	0.0468533157781603
CHKB	16.2683776320843	28.6880868588867	0.830720207027525	0.00279179179618408
CHMP1A	1100.37575338505	908.606385497656	-0.276184083433499	0.0343427170719595
CHMP1B	702.076739597907	476.758914198385	-0.558453940701535	0.000391333438442069
CHMP2A	690.871622203526	497.844851346106	-0.473218570199215	0.000115125370014187
CHMP2B	391.662957172885	235.934787280437	-0.730325602367391	0.0022699362967002
CHMP4B	1327.21645703723	905.518959142887	-0.551969375686071	0.0112900130936199
CHMP5	593.310864773942	363.641334930779	-0.706128076273637	0.000239732155735112
CHORDC1	555.461656402991	970.098041787731	0.803851362112434	0.0201499274448457
CHP1	1241.4639417243	803.250116493948	-0.62838964456346	0.000435703546744059
CHP2	12.9992577931028	3.17820542117127	-2.01870855269379	0.0299123491714162
CHPT1	435.578738109611	702.668055261636	0.688875653234972	0.0204921352054776
CHRNA10	9.99578743751183	27.1193315431121	1.44116268858448	0.00142931535199175
CHST11	567.428697792692	743.177875634656	0.388799730831125	0.00901650922286267
CHST12	684.19915662994	1031.26194004118	0.592200417385412	0.0194187699442153
CIAO1	1253.78993291774	951.936792917716	-0.396810554518785	0.000497766340907481
CIAPIN1	322.52589706609	218.362842240568	-0.562290305657826	4.66494687661993e-05
CIB1	370.889553805851	226.095657078105	-0.713342745338286	0.000218987648551035
CILP	5.67901246133157	11.5714544788621	1.07446093396299	0.0230521430175068
CINP	596.611087847098	439.734482267579	-0.439052041356526	0.000241837765181543
CIR1	325.483740876295	231.779745755869	-0.489188864884444	0.00564787682402168
CISD1	289.254229805457	174.937611575324	-0.726250782548076	0.034029172305012
CITED4	163.100321737611	105.744401111894	-0.620270058859007	0.007574990816271
CIZ1	1528.00536950896	1989.83518537803	0.380944971202818	0.00847733026880808
CKAP4	439.392332923147	329.45459723173	-0.415929086189405	0.00654008402916724
CKAP5	3327.3173441895	2256.97051380851	-0.559975504921073	5.87971783899009e-05
CLASP2	6745.4351438847	3903.04293580245	-0.789248501391941	0.0107311633867254
CLCA2	18.7784602132828	3.86327056399779	-2.27912081620322	0.0154729165423735
CLCN3	2276.9593503673	1516.63606709094	-0.586167246725993	0.0147564117409348
CLCN4	2641.11374043345	1542.24336197373	-0.776018805730495	0.00460749938419488
CLDN15	107.290594290728	203.16046180766	0.922550163244049	0.0331987134180414
CLDN9	24.4208364327934	65.7507580403507	1.42385441180537	0.00218322471950006
CLEC18A	4.76525339738685	13.8697075899474	1.55839475967283	0.00964947716208293
CLEC18B	9.95071523980531	45.1955333772852	2.1986388365323	2.35877015681652e-05
CLEC2B	13.4565263042405	29.404815073898	1.13055311267341	0.0139255571429436
CLEC4F	4.45117645168837	0.76703023583627	-2.45941732758298	0.040851836857694
CLK2	316.805055698407	401.08574999768	0.342023972380266	0.0222981727840715
CLN3	38.9424255443757	93.95513950354	1.27559207389431	0.00142433881567303
CLPX	819.214967738818	570.364916054248	-0.521644915090712	0.027130743612602
CLTA	1301.65251310804	901.995760997844	-0.529210266045671	0.000563319419961471
CLTC	8679.55048127847	4918.69326028687	-0.819350287775749	0.000426751756359495
CLTRN	3.62125217986866	1.15239103424467	-1.64228421797572	0.0297030331135344
CMAS	695.455389313681	435.468713666501	-0.675887711640791	0.0070429901457648
CMSS1	235.452284592406	154.641695788921	-0.607021169981747	0.0159619002106982
CMTM1	30.8275033487832	52.5718300589016	0.763137466326493	0.00191771209821861
CMTR1	891.743907714904	741.691680933157	-0.264449468816756	0.0399166139193962
CMYA5	371.385901725	642.539590990336	0.790022189291185	0.00466086105844434
CNBP	2146.8183748385	1355.42833320901	-0.663276661527769	0.00142007926508716
CNDP2	3523.502851423	1914.82375609911	-0.879635945319792	0.00868812109777334
CNOT3	590.765117874906	814.45725035025	0.462738671632697	0.000684008735337464
CNTD2	12.2397727679526	33.5746720199573	1.45105641783182	0.00894460098938036
CNTFR	625.541168766117	1092.58906400585	0.804460969543036	0.0265597240898158
CNTLN	116.15171584898	202.306055316732	0.801402498751869	0.000465474950226214
COA3	342.621968922483	238.2446096703	-0.527942980360772	9.43852654413144e-06
COA5	376.008115953088	306.156547895704	-0.298011840653422	0.0404225045224312
COA7	331.512782629566	221.587457164882	-0.581610521108676	0.0316549011055425
COBLL1	254.327719913255	428.104551365809	0.750490268172834	0.00267827008905821
COG3	478.676245248427	380.451289622929	-0.329601944847433	0.0445445902445215
COL17A1	20.4102774682289	6.61641676255773	-1.62154290405441	0.000627854715022155
COL22A1	16.4377514294525	40.2433822449539	1.28822034814965	0.0417065906114857
COL27A1	273.781893957752	756.313833903016	1.46653734265078	0.0014105971142292
COL4A1	944.26699480049	499.599402047935	-0.917953289668837	0.0349330453137006
COL5A1	103.072386062336	178.792825095791	0.794154241258227	0.0139455269513687
COL5A3	1074.20002880186	2074.59733221304	0.949655009660502	0.0242685935319184
COL6A1	1171.33758855335	1805.48813586434	0.62418311028721	0.0480336965758672
COLCA2	27.3338493340665	42.5471765708712	0.63998588117769	0.0329257453073586
COLEC10	10.7009443894203	4.16119261763922	-1.36377743917907	0.000731287266558897
COLEC12	205.303049267634	361.400447564286	0.816967818139544	0.00889162814834327
COLGALT1	606.389750812454	793.974069851589	0.388568839527502	0.0371580320047777
COMMD1	144.29587340732	118.085442764353	-0.284487619678843	0.046614956759247
COMMD4	319.757237708423	216.597781547777	-0.559537686193646	0.033023388728254
COMMD8	60.8755095080388	42.1695100552174	-0.531641473862867	0.0499488281973883
COMMD9	350.857805116451	237.83904609079	-0.560959599772559	0.000316759462751833
COPA	3281.97075641912	2325.83324615648	-0.496516574312284	0.0100480936718219
COPB1	737.127470522358	548.703229879262	-0.425364581988664	0.0284368204063655
COPE	893.487511024639	582.643086668427	-0.61648288774743	8.64892308608572e-05
COPG1	1809.59232706455	1039.29268849766	-0.799891576540081	3.97184392195745e-05
COPG2	371.640878660277	229.66845891103	-0.693593553122677	0.000293389412678
COPS2	725.330867502876	477.76039189943	-0.602257211303939	0.0203442573934668
COPS3	387.046059917683	226.356212561317	-0.773270474806975	0.00104305764159285
COPS4	400.301704115416	235.838645831754	-0.763998298034474	0.00380449460826097
COPS5	485.123289836489	329.900186577022	-0.555544572471179	0.000294774355778349
COPS6	711.377574792227	517.135261499	-0.460998009386004	0.00243305959511996
COPS7A	842.233114115536	509.089065792734	-0.72639004094313	0.00102537746639805
COPS8	514.371550814892	307.242843698854	-0.743813629487645	0.0295582930314429
COPZ1	506.094083697669	357.62836302687	-0.500919053610644	0.00102246628376774
COQ10B	241.714142337851	152.799891484232	-0.662366630477551	0.0112900130936199
COQ3	57.3372259788344	40.5070826462438	-0.505264002498703	0.0387191849486043
COQ7	265.312700447752	196.290151613596	-0.434057539908649	0.00210937674790425
CORT	14.5992637960435	7.63589340941992	-0.933837052256165	0.0397744628218188
COX14	169.016682319462	121.120056740003	-0.485789228173083	0.000197699106947952
COX15	286.230772695532	202.498051003428	-0.4961414211019	0.000293389412678
COX18	208.161085007197	126.402180659021	-0.71716631358416	0.000327073720748679
COX19	285.629970082679	423.646381987092	0.569443616230835	0.000998845651096296
COX4I1	2577.18072190861	1897.55576321002	-0.441852302646848	0.00909455675621231
COX5B	1378.58588179248	887.548866748773	-0.635392992980601	0.000998773519785545
COX6C	724.411728192203	459.884171570831	-0.655852789905302	0.00662849962444566
COX7A2	438.272031045784	280.639510096442	-0.644031301970024	0.0134991264171893
COX7A2L	526.315409882845	379.756081745908	-0.471990947690219	0.0168860815286998
COX8A	468.389318613332	338.894139261333	-0.468199567355181	0.00117064606332958
CPD	2170.02898234096	1306.89165417695	-0.731316218835479	0.00181133526276745
CPPED1	577.33412613033	276.099503377756	-1.06359699191655	0.0480689748305433
CPS1	449.379663901335	111.96442516554	-2.0045061942402	0.000331719198461828
CPSF3	230.101942533752	152.780141053986	-0.588631060688186	0.0150589718926212
CPT2	219.721447973922	124.238688807273	-0.821098383046359	0.00338499892610223
CRB1	352.419070805481	456.258947718849	0.373768961754625	0.0468533157781603
CRCP	457.238647580967	363.426389503088	-0.330939639839719	0.00857440632891071
CREB3	471.076365945736	388.846858359256	-0.277618069874528	0.00707513529415973
CREBBP	2818.99500521454	4094.75185488232	0.538438792083134	0.000142397909841818
CREG1	564.48324794604	372.816799432157	-0.597478317945977	0.00653308619920309
CRELD1	70.9066825988797	169.897491516873	1.25790618668606	0.00136027473073275
CRH	16.3108909307186	3.41747858061242	-2.26325526890136	0.00206564802937765
CRIP3	38.5110562707951	83.3392769215482	1.11594440140719	0.00300914836418612
CRLS1	94.1789880023336	67.0748375368991	-0.484199279087327	0.0255709625020886
CRNKL1	557.546823000065	396.535927488574	-0.491002591638322	0.020475405697401
CROCC	766.265399816916	1509.87372442978	0.978562468795072	0.0098432208073422
CRY2	1791.93824833523	1243.84425571414	-0.526858064833778	0.0384442342409537
CRYBB3	7.84010723900756	18.4543990236166	1.25899956677019	0.0139665962451215
CSE1L	981.489208992304	589.005865215628	-0.736524032320453	0.0150730711613178
CSF3	32.5147112217178	5.82493678182196	-2.46908448510591	0.000248475044107509
CSMD2	1006.15131901969	1346.98967183568	0.421147668050802	0.0258811421190855
CSPP1	418.221555843816	585.742758689823	0.485287656171552	1.16531205177895e-05
CSTF2	182.151227839396	138.129358017281	-0.400340624582388	0.00772579210226674
CSTF2T	791.754601871235	478.785458382724	-0.725100440257536	0.0030799564492627
CTBP2	523.014712471666	730.6436940644	0.482325759497609	0.0123552080520717
CTBS	169.307880728223	93.6535574648959	-0.852828550546325	0.0306471823812424
CTC1	561.3946402188	736.19155028621	0.391305600678938	0.00707254747059321
CTDSP2	1954.2395846218	2743.31306506324	0.489551469559413	0.0389445402910641
CTDSPL	367.520015045486	627.958451837964	0.772031497559151	0.00803753777149861
CTHRC1	11.4822834676431	5.95466774303567	-0.921184031836445	0.0171047733175306
CTNNA1	4814.18950571806	2651.59003023771	-0.860360526992259	0.0435092895120725
CTNNB1	4135.3141826911	3140.1165064591	-0.397112375562205	0.00464959333668532
CTSD	1739.0197041132	1335.74985138388	-0.380085699326338	0.0301930223407235
CTSH	301.022837614191	497.446102697763	0.727043720681027	0.00372572001902443
CTSL	565.358965759974	368.766696130386	-0.615201178124327	0.0381127874660452
CTSV	60.1268358806431	8.86453067140889	-2.75070447649958	0.000293327061527766
CUBN	51.5831998247545	111.59109653153	1.11722217414851	2.82987692866865e-06
CUEDC2	622.731474065956	428.716079820039	-0.538625523364701	2.91120932826827e-05
CUL2	511.710364397709	364.334280216762	-0.490561290447586	0.0184019315747699
CUL4B	911.785709487587	672.201596861143	-0.439948653365014	0.026999012576287
CUL5	827.791200133513	598.537997357315	-0.467549884531067	0.009872099119678
CUTA	671.142636166145	446.103200546341	-0.589393490328592	0.000158147399146996
CWC15	366.47887831885	266.109702066862	-0.463379674509314	0.000634596422198624
CWF19L1	274.974733081634	194.956622995987	-0.493156998040973	0.00372131146880202
CXADR	400.065052648762	221.515915575721	-0.851472253912442	0.00620753024474417
CXCL10	8.29376662330641	1.86810668277058	-2.13687336562711	0.0168154294718165
CXCL11	7.7132688701188	1.66976423035199	-2.16743374959823	0.0122779300714
CXCL12	72.0862243705221	127.574535641025	0.825613278225301	0.0227945114040005
CXCR4	44.5461695242895	104.764358421636	1.24146968690535	0.0126047538452225
CXorf40A	124.263323076855	84.9754218997846	-0.544655076670204	2.37417081085536e-05
CXorf40B	170.278014621786	117.614988700334	-0.530241708280242	1.24816130315825e-05
CXorf56	234.287730845497	134.614003296347	-0.79731233036354	5.3874447516723e-06
CYB5D2	432.153849642242	281.292494487832	-0.619016204527119	0.00112008711093171
CYB5R1	336.539954984855	236.192561837334	-0.509885894329909	0.000230283300724271
CYB5RL	114.651784664243	145.165645413337	0.345348498615553	0.0134903083754409
CYC1	781.753238274986	528.494022866917	-0.565175572743056	2.86288540778502e-05
CYHR1	986.131009999918	1411.0858453322	0.516762861150361	0.0133854581027275
CYP4F3	61.1482446360308	29.4856154308798	-1.0434662514937	0.0455545193537373
CYP51A1	170.637587646773	92.7208069527264	-0.875962017852356	0.000697494066273826
CYP7B1	805.224382321093	352.016856122484	-1.19349465734957	0.00884627215051505
DAB2	137.091885368995	226.617573373748	0.726349636921889	0.00195581829400674
DACT3	1915.94608341745	1436.98663442863	-0.414720687125893	0.00587828340563969
DAP3	479.365576402125	357.642091133406	-0.420970974676049	0.0008578079320594
DAZAP2	1538.74313380878	966.197345592034	-0.671183709382895	0.0362691701037912
DCAF13	175.823209130848	122.303909213333	-0.521635561393525	0.00979867174568944
DCAF15	264.802012665523	206.824085204049	-0.353916796133968	0.0359763842608509
DCAF16	691.187671539846	435.574254684733	-0.665734364825474	0.0488844688753128
DCTN1	8497.80329390566	5510.83414936564	-0.624752095734782	0.00037941448768781
DCTN2	1441.47207390267	927.221279762896	-0.636337450016969	2.93422568542166e-05
DCTN4	1196.93114662794	782.161277756496	-0.613553758581727	0.00942673664360494
DCTPP1	139.080106167762	80.0641895568778	-0.79442711804999	0.000233877385746859
DCUN1D3	286.535368018058	209.569805783729	-0.449260985514896	0.0397439881693229
DDB1	3376.789792662	2088.81059240071	-0.692961096292167	9.40548370481643e-07
DDHD1	1281.04674409954	958.20695496517	-0.418246925212073	0.00209643961806801
DDHD2	1400.443965289	891.783405014536	-0.65086787384476	0.0106060986171378
DDI2	634.453062826055	532.582757519462	-0.252529669479982	0.0304432254902382
DDIT4L	33.6713531176302	121.6050093937	1.84727730621148	2.24337619263723e-06
DDOST	700.128649590169	428.031466738062	-0.709543618079672	9.3340441108375e-06
DDR2	441.444424811934	664.238408576791	0.59045556759907	0.000506227349325152
DDX1	1153.90542602173	691.063158624831	-0.739656240615435	0.00152024539588274
DDX18	679.728405644673	441.069489869184	-0.623514080197602	0.00853554112592954
DDX21	620.579593217054	433.264851944144	-0.517970596882335	0.0394414317434333
DDX24	4094.00831147968	2373.10844393871	-0.786685669408193	0.000424459333785572
DDX28	121.397308996931	74.2354281913414	-0.710469356536832	0.000426653182263451
DDX42	1690.49325792276	1280.78871344466	-0.400268555968184	0.0413430165794562
DDX49	476.696109852943	345.661005400802	-0.463355372414983	0.000762731805061475
DDX50	318.294431133934	243.999608426184	-0.383940793352383	0.00173751720521546
DDX54	696.184430010026	527.639748904133	-0.399285219136001	0.00248245435490128
DDX6	3687.86398468312	2875.20501554298	-0.359269241849865	0.0403572784527718
DEGS1	528.612230394376	343.587021804284	-0.621315147744855	0.0375849849267386
DENND4B	1731.44818102225	2236.70797112545	0.36912442098459	0.0167137571126869
DGUOK	210.465252868492	141.253018032149	-0.575481661348349	0.0002694227986015
DHCR24	3957.37863225708	2191.39771115277	-0.85249317195529	6.4845245493783e-05
DHFR2	203.334727961125	101.746943626946	-0.996576782793224	0.0169928976516076
DHH	4.51613334990094	11.697676377115	1.35384303611597	0.0155855214523499
DHRS7	415.494610732706	276.47166297099	-0.587077306058089	0.000365247938414102
DHRS7B	179.758563656075	128.197169161287	-0.491499380198787	0.000147467282384791
DHRSX	128.115701409604	194.689362157738	0.607706195838561	5.811781038947e-05
DHX29	542.789804614509	399.215570861046	-0.442027957616646	0.0264444805848884
DHX30	1929.31377075029	1526.74090825941	-0.337413395280961	0.000705870039589082
DHX32	242.184844956889	190.710833281722	-0.34046410194482	0.0452747006922747
DHX33	431.394156172952	354.140267470174	-0.284510200110244	0.0324126491025651
DHX34	370.466260788533	595.258549445161	0.68445494029882	0.00445654417728118
DHX35	246.268601778336	178.742592964823	-0.459294679120661	0.00939479769817685
DHX36	960.585119139915	615.772813773859	-0.640879619470507	0.00191740780687221
DHX57	451.589758293722	312.556684445397	-0.529353183886817	0.000231366887946023
DHX58	173.608499213746	115.251399228261	-0.586130414862782	0.041933593635457
DHX8	913.889004919494	742.66500424882	-0.297329953658941	0.000997072196980061
DHX9	1613.09422944357	1269.95067446489	-0.344828776661245	0.0427159084253337
DIDO1	1426.24667337577	1788.1899204452	0.326721370243218	0.0379757888019594
DIPK1A	484.908405105792	286.416343132197	-0.758706925217055	0.028351314942329
DIPK1C	603.396309378944	241.138573686743	-1.32253017699424	0.047897815788971
DIPK2A	823.054339263198	556.553866408194	-0.563772798229959	0.0464339087838475
DISP1	84.6983828369591	112.089413576669	0.402615869280764	0.0278655023454705
DLD	621.485617095214	371.746851400376	-0.741834054283032	0.00572053473181528
DLEC1	33.29275169835	83.3093527197329	1.32958361834776	0.00137899381624489
DMAC1	288.002151223761	167.872057579425	-0.778561452778472	0.000671876330328508
DMPK	709.086134134709	1160.48185733947	0.711212611897379	0.00697145291578066
DMXL1	2202.44971236566	1481.58632540393	-0.571767494942813	0.0201725927646239
DNA2	105.43729269996	171.097443992719	0.700736775584778	0.00923824895808569
DNAH10	66.6818899519033	104.811176045367	0.652971821221371	0.0295068013969385
DNAH11	29.9917389443446	69.4271699614266	1.21469821899555	0.000716154195419769
DNAH2	117.585796444491	162.056621909908	1.13786225109497	0.0116581565533075
DNAI1	14.1683150707259	26.6212893907115	0.910313920815675	0.0204600895845865
DNAJA2	896.914628720826	572.787587334331	-0.647156394380648	0.00592226027420736
DNAJA3	712.03486658893	558.765698962612	-0.350157971187979	0.00150270530040732
DNAJB6	677.610651193989	1077.65674574472	0.668810785800358	0.00541473597488085
DNAJB9	271.46660607687	167.86588565576	-0.694917583998774	0.00595719866088535
DNAJC10	934.83285479157	661.100629294531	-0.499285683734841	0.00444025614043499
DNAJC12	203.199266837978	148.763800656879	-0.449674639478304	0.0477591874324074
DNAJC16	641.939281814382	479.851265521624	-0.419360589975145	0.00149711710646504
DNAJC18	843.70045822579	553.729898255528	-0.607587426011139	0.000292592604874885
DNAJC19	171.501337149773	121.578801443173	-0.496766028643628	0.0193648847503846
DNAJC27	301.857488287229	211.40990689552	-0.514364261688408	0.0187961107641387
DNAJC30	254.022242473764	176.250724787997	-0.527439551585007	0.00340499754164391
DNAJC6	7226.83519054432	3532.08104877616	-1.03278651260868	0.000480942835698401
DNAJC8	702.344658776081	506.605273762044	-0.471394211970147	0.000316996443005967
DNAJC9	204.9624076009	288.334789455367	0.490006247313842	0.000902209001241595
DNALI1	137.457104401801	205.049516424728	0.576515337452571	0.0294078559648862
DNASE1	331.66105722941	609.935830995238	0.879534264137029	0.000251942330949576
DNASE1L2	69.8599417874615	177.037071530822	1.34112470396305	0.00280735709738138
DNER	3309.0494615371	1847.57604184268	-0.840650485819547	0.0260256039857293
DNM1L	1538.83241184389	912.328654813106	-0.754215167209088	0.00576562796548448
DNM3	4001.67572860972	2732.20071111683	-0.550469214915533	0.0460908500763953
DNMBP	214.983967800511	284.967484894326	0.406674838376168	0.0189126340740645
DNMT3B	29.6369927783509	51.8344958578583	0.813514397676329	0.000676611332797037
DNTTIP1	187.626789397749	123.904556735561	-0.595622857716293	2.02886172875553e-05
DNTTIP2	467.411671252972	368.566404107843	-0.343796618134939	0.0488042140992917
DOCK7	807.609848678284	1159.41036128947	0.521343015283539	0.0165523129112936
DOK3	110.339690858034	181.706580196572	0.721470676150811	0.0176730426500338
DOK7	8.06698779082225	22.6337992195465	1.47774509791968	0.0150560844618679
DOLK	129.016622296292	71.8088969331078	-0.841093092703388	7.40943425852538e-05
DOLPP1	260.666709082737	167.49726520951	-0.6369232963366	0.00291919405377845
DOP1A	1628.55040897515	1152.84186600266	-0.498022845394986	0.00454844590016753
DPH2	257.38040003366	148.604430281619	-0.788885602134383	5.03177403583318e-08
DPH5	124.815770474107	89.3766381126396	-0.481658702495978	0.00165561819615958
DPM1	133.652477286988	92.1451973091399	-0.534789517655888	0.0465443125630146
DPP8	1153.24014152893	801.492822829273	-0.524983600611523	0.0244835424317938
DPYSL2	28818.6299864883	19419.9007401555	-0.569450725003471	0.0139851821921661
DRAM1	36.5706573203923	54.7568462152323	0.583881448546232	0.0214341582224881
DRC3	31.8756397069543	51.1006944362682	0.680424564639406	0.0327885492990957
DRG1	387.336297443961	263.475495522471	-0.556309513528382	0.000122691049591802
DRICH1	6.68843326045404	16.1083150895663	1.24629345144467	0.00364438473842865
DSE	247.231149143357	340.340631322672	0.461607412269766	0.0198702818775208
DSTN	1479.79229497399	990.809790133557	-0.578888618186566	0.0346015284805933
DSTYK	1444.17976830901	1113.84822785304	-0.374787718362174	0.0268412641776108
DTD1	156.191682188214	98.3705331643858	-0.665795148881518	0.000708487692220377
DTNA	4625.27843542457	7374.08312166002	0.672896507247078	0.00902032417664573
DUS2	163.895581461032	117.598886781708	-0.475271488347929	0.012625649780577
DUS4L	38.6597624424037	22.9086498597731	-0.754655299096344	0.00681312224838316
DUSP18	112.090093770177	145.906705716548	0.379662044368131	0.0285942882148976
DYNC1H1	31111.8552412822	22218.2426017576	-0.485709073130331	2.11149811045536e-05
DYNC1I1	1642.86007519477	943.046322800108	-0.800868969037339	0.0218097050192342
DYNC1I2	1698.74263659395	890.456247552	-0.931588339342136	0.00495551812478276
DYNC1LI1	512.740508786467	357.162373004146	-0.522235451218698	0.00772440227980959
DYNC2LI1	213.249532494795	147.075005883665	-0.534950939819866	0.0384944728709075
DYRK3	72.3051232708678	135.768300600581	0.903818345981115	0.00536072641851135
DZIP1L	70.6820225544967	122.887621135985	0.802790418540164	0.00185412624883765
EAF1	565.868174524294	389.448011295573	-0.538461175002289	5.41205737525229e-07
EAPP	251.233411430184	154.891341711085	-0.697579389378694	0.00084193029380153
EBF1	64.9980904244786	126.675259845681	0.963095099832534	0.01726269064554
EBNA1BP2	452.818736449191	269.888510282196	-0.746991329299058	2.82987692866865e-06
EBPL	61.2356934568305	38.2889629191126	-0.678432301897407	0.00197994707157239
ECD	419.324160650034	309.130592039566	-0.439542547432288	0.00703473746166773
ECH1	553.267395145605	359.605830961814	-0.620040479577868	0.00797937205586601
ECHDC1	415.749435135408	245.119876756804	-0.76125206261756	0.00210036123680126
ECHS1	907.365928361332	632.045289854138	-0.521675102734197	5.99206695521453e-05
ECPAS	2769.13475854399	2157.18874679643	-0.36006911989093	0.00306958636903378
EDEM1	470.608201742289	391.375467659114	-0.265083323492284	0.0394512395854975
EDF1	1266.34660095171	841.441221173862	-0.589756238562721	0.000116757209066435
EDIL3	7360.72087724953	2891.17087534152	-1.34815066774348	0.0390198156075843
EEF1AKNMT	419.465899150906	332.100127005507	-0.335914171112159	0.00526298451872205
EEF2	18267.1288045565	14705.4396844296	-0.312924106660024	0.0483497342197359
EEF2K	601.647780234006	962.939838224407	0.678822447999097	0.0149023236346996
EEF2KMT	54.6978013412245	37.2219505227134	-0.546640186452775	0.00780077139121725
EFCAB12	35.9135790617299	106.909922975468	1.57284033745588	0.0062630732212084
EFCAB2	185.138149979206	292.924617619979	0.663795493675987	0.00539165935675442
EFHB	46.5380756389774	12.945439677572	-1.83802564719734	0.0128772033822848
EFL1	210.841078230655	157.278481516353	-0.422115170142131	0.0027104953164814
EFNA4	6.15901769479142	12.6598999073462	1.03362984874974	0.0073117345211484
EFTUD2	950.911500682877	693.333050062563	-0.455164746558651	0.000681959355393386
EGFR	901.659634650842	1429.529378975	0.664931412846399	0.0194004142247854
EGLN3	767.138375226815	462.817117870567	-0.728577975710267	0.00979867174568944
EID1	2190.22257886562	1317.33352696432	-0.733380218227672	0.000238387708658582
EID2	255.217584578467	166.391204718892	-0.618018663127644	0.0379638286033689
EID2B	167.074291104023	88.5783708420426	-0.915303214892271	9.43501130312476e-05
EIF1AX	565.385656482706	373.235341040084	-0.599604563680851	0.00431446306394695
EIF2AK1	1141.35629201979	862.828810608242	-0.403544447374731	0.0331385286798884
EIF2B1	422.959155784588	314.889696731126	-0.423563112253547	0.0222235770195497
EIF2B3	273.689281607137	208.813500065461	-0.388637507590258	0.00537609706428279
EIF2S1	605.570423364663	375.474502871863	-0.689851228997471	0.00170175535406255
EIF2S2	383.159657172203	283.273486553654	-0.43603386047787	0.0296175724221732
EIF2S3	685.979708550473	515.417316743548	-0.412599875710845	0.0193220508731104
EIF3B	1379.08314584246	1105.36811315681	-0.318528660855976	0.0219383786194075
EIF3D	736.026321771367	533.606521020561	-0.463002233370153	0.000319023202838846
EIF3I	717.919450199825	465.871696103845	-0.623395622312529	3.98399399584708e-06
EIF3J	486.374288701279	370.464284457062	-0.392517018983185	0.0290277946933216
EIF3K	903.580862980347	683.042229223623	-0.403745282988212	5.41205737525229e-07
EIF3M	724.250019676378	475.700924902906	-0.605918693035765	5.44876696069791e-05
EIF4A3	450.888226636845	291.574657873993	-0.626953241764494	0.000110717096899916
EIF4H	1761.96242484638	1108.51623172899	-0.668156351459155	8.31696160753573e-05
EIF5A	1292.88904584253	835.285140979346	-0.630081713842648	4.43242620836389e-08
EIF6	260.885955618573	173.57249853361	-0.586475022329503	2.77163634361324e-05
ELAC2	847.547680691636	601.282144282006	-0.49350313780355	2.80812797783872e-05
ELAVL1	971.418314829405	815.4557305063	-0.253321294421375	0.0154132901597307
ELL2	1298.30900171065	801.752427934999	-0.694903799511224	0.00526298451872205
ELMO2	1363.60311341043	983.60460205637	-0.470285937712552	0.000319023202838846
ELOB	894.711348885948	696.018473403449	-0.363542703098771	0.000331719198461828
ELOC	285.782221240377	194.153175667394	-0.559697446886162	0.0285239027992934
ELP3	533.300775664103	393.422902713632	-0.439469249801926	0.00224607198344133
ELP6	250.187912032772	179.022646035334	-0.476545100588887	0.000242731600111815
EMC1	1391.22319551298	963.895444418677	-0.529118257179283	2.29902698826619e-06
EMC3	484.44470569597	321.489763438474	-0.592995333162685	0.0002694227986015
EMC4	542.473516410048	333.066142121374	-0.703563213813589	4.95901285944579e-06
EMC7	340.820356618338	197.624260593619	-0.784347877883495	6.29818874894834e-05
EMC8	271.282903673497	195.769897585947	-0.46996952219586	0.00620753024474417
EMD	349.052917013989	226.089001096926	-0.626842932789469	0.0013474204367919
EML1	792.048317466123	417.120054199254	-0.924476557585365	0.00743650059198139
EMP3	54.7756591838276	99.9085869170433	0.866739443560848	0.0129118115810199
EMX2	248.459152320611	445.101600590324	0.840634130126436	0.0268364730441624
ENDOD1	3170.60679773752	1394.61433888758	-1.18476613333363	0.0157342522860876
ENDOG	319.554127526502	198.182845649592	-0.688853405418072	6.49339567008476e-05
ENO1	6654.68915022854	4775.26434806848	-0.478843583653294	0.0244480398467838
ENOPH1	931.896429250372	513.106904511487	-0.860470298304608	0.000968351461308483
ENPP4	940.068368225113	463.202490446585	-1.0207887161737	0.0163013088092953
ENPP6	344.785291311194	118.66935092396	-1.53787493871925	0.0367721655815266
ENTPD5	266.735505933301	145.130009351114	-0.876643153935796	0.0259752806617046
EPB41	381.42097097038	757.488379854779	0.989633445982555	0.00872278307166526
EPB41L3	3244.69379033378	2293.01305533007	-0.500852576115151	0.0358483402392106
EPB41L4A	143.47335700432	194.479042757404	0.439361471257663	0.0407153347804146
EPCAM	44.578228698878	22.3720860653931	-0.98921562857397	0.0437045880184119
EPHB1	278.80009516026	503.109649704124	0.850871626425135	0.0279925913337698
EPOR	92.5868001773761	149.608551142165	0.693340268707851	0.0129034044662074
EPRS1	1660.78401201705	1030.03119333682	-0.68905728229387	5.49150358035633e-05
EPS15	3492.43218174769	2239.32038037469	-0.64108679048754	0.0060219474371425
EPS8L2	142.037249444338	261.549177243806	0.880631362775385	0.0204160410963672
ERAL1	479.950509575128	354.195984724013	-0.438474331340851	6.63117615205882e-05
ERCC3	807.457314890411	679.699163403014	-0.246716339066709	0.0451787687894985
ERG28	202.565339548775	147.874475080213	-0.454378550324806	0.00587828340563969
ERGIC1	875.784330994325	1226.76271465609	0.485685514282661	0.00526298451872205
ERGIC3	775.017870767264	618.273456019925	-0.325326447920094	0.0272440575984266
ERH	363.297073297906	213.072239247665	-0.770003524779545	0.00405067346834732
ERI2	178.419141764614	102.996487817379	-0.790221817143967	0.0338569048542701
ERI3	1028.93279271916	876.612936125451	-0.232367636505821	0.0388138803175458
ERLEC1	669.952973906243	322.230649933284	-1.05593348892341	3.25965823002862e-05
ERP29	436.043508012883	349.815067882428	-0.318247735244258	0.0293831639812458
ESCO2	6.60537347875645	2.44374249975119	-1.3728870698316	0.0484445824346089
ESD	455.195173856331	304.68086484915	-0.578731245669689	0.00410007602295587
ESPNL	9.81597288262117	22.8027886408765	1.2188670856375	0.0371399631775551
ESYT1	816.376713918102	575.795908101717	-0.502203776519274	2.90363297430869e-05
ESYT3	202.598896477132	486.405301442354	1.26270161239058	0.00457844487959432
ETF1	796.479552995566	582.74739711695	-0.450444314954376	0.000660009987520847
ETFA	399.556585971323	323.882351301395	-0.302006470791583	0.035659840238616
ETFB	478.987659451799	269.206137381586	-0.830132800934954	0.00572461525478026
EVA1A	5.6428057148361	0.884298190669353	-2.62192971945365	0.0265714631206548
EVC	141.518194247075	254.434987771781	0.847087880760193	0.00665367199821238
EVC2	26.6126996684793	71.3749201632547	1.42073880631354	0.000384807733641257
EXOC1	713.022613701041	437.136104444006	-0.705102199457644	0.00268098679424077
EXOC2	671.789948674198	525.080375526011	-0.355758154976831	0.00551232014285065
EXOC3	1297.57338651714	1016.50805347087	-0.351746187943521	0.0324126491025651
EXOC3-AS1	79.8515915628809	41.0314565606372	-0.960476380977555	8.31696160753573e-05
EXOC4	1180.82111890568	1001.22685496046	-0.238011047867759	0.0379638286033689
EXOC8	571.663337305081	449.054843377381	-0.347815745080366	0.00844998029428511
EXOSC5	172.654366590154	112.851973529575	-0.610314498197391	0.00101452641018861
EXOSC7	221.175794193393	185.126597310398	-0.255287468225641	0.0481796140202193
EXOSC9	170.481527140118	118.61320785713	-0.519231263949863	0.00788934208595761
EYA2	77.9896943981026	164.443232550193	1.07507624324859	0.0111724478672978
EZR	1250.99909312482	2082.42888929017	0.735019944051709	0.020729978371391
F8	180.854448747417	117.128211140935	-0.628508401204597	0.00970587167828218
FAAP24	14.7066078563506	6.84092707982439	-1.10131633143307	0.00803096587553095
FADS1	2234.41721925614	1144.16745851054	-0.96543556258141	0.0216523551953828
FAF1	936.327906653719	777.475806845902	-0.267893434923007	0.0168588405639657
FAHD2B	227.109486383801	132.187792983517	-0.778385154268081	0.00942801732137229
FAM107A	15429.5187446038	24571.5900397971	0.671308183609768	0.010566221649346
FAM118A	192.347167535568	455.4008068653	1.24308697549221	0.000230043161708878
FAM131B	2860.08065073353	2189.61545776517	-0.385402419218244	0.0104977352056996
FAM155B	71.5259329751019	118.955025585577	0.729341469465651	0.00437393736547775
FAM162A	447.631290840299	243.210601957919	-0.880751942072325	0.000783212144352114
FAM167B	15.1579249567187	30.691469842312	1.00282507638401	0.0260992224430796
FAM168A	4969.88535050313	4048.3154947421	-0.29596867122836	0.0297221878876831
FAM174A	273.970106202305	138.024910934281	-0.986555977882937	2.11515996555637e-08
FAM177A1	640.439102382392	380.636839349468	-0.750201911111203	0.0466379240705806
FAM193A	944.315271016482	1175.37330776772	0.316493789414234	0.0112826809663485
FAM204A	517.56332996552	395.23398821562	-0.387762077447686	0.0106755422078279
FAM214B	548.427501183107	361.568979745591	-0.598986063432856	0.000656507488612858
FAM221A	285.615983689287	137.781088838047	-1.05048249430929	0.0433956590815526
FAM227A	81.9202313472291	175.190185951798	1.09749909166191	0.00109538102323565
FAM229A	102.244391863544	200.25344535737	0.970525894535332	0.000577497957778929
FAM49B	884.09510890356	608.17721398357	-0.539561924295349	0.0414272191600756
FAM71D	5.13681103143399	11.0113770233268	1.09455220254214	0.00832885001057102
FAM71F2	100.74451938941	181.644022505449	0.852087810487005	0.0101409127735013
FAM76A	200.833050402792	141.479206754131	-0.502356861627461	0.0224256383131553
FAM83G	18.7577682195072	30.8773947656005	0.706727129963278	0.0408667179597607
FAM86C1	22.9311380757219	12.6910672422619	-0.833754624224853	0.026202943959747
FAM8A1	748.658349828057	549.676806473737	-0.445881948146775	0.0361672759698604
FAM98A	615.422815362475	391.550369211545	-0.65232703590137	0.00231796325567435
FANCC	64.6016031449016	169.922592033522	1.39547549569296	6.34738106359642e-05
FANCF	109.85466631941	77.3667182375525	-0.505335166403005	0.00787037453311092
FANCM	157.383349302483	108.981078120567	-0.526654730113395	0.0417560670645679
FAP	25.7206063013795	47.099763316485	0.873924455429019	0.0109262600731191
FARSA	918.848461292357	615.339567484057	-0.578861242306686	0.00252392341614708
FARSB	526.675228666406	283.925003973542	-0.891319825640041	0.00049231220351084
FASTKD3	90.4163851343278	50.7230976334823	-0.830578794952237	0.00146256668853166
FAT2	4.39374258513164	819.906455701291	3.16505578331604	0.0130804870675347
FBN2	46.3668702841114	26.9930065178342	-0.785334850087433	0.0189510263626032
FBRSL1	1249.77068516211	1675.16874836212	0.422667073739337	0.0421429965865514
FBXL5	1496.05322127471	1077.42026646232	-0.473256918925117	0.0443337259889522
FBXO21	1770.83330933987	1237.93269020607	-0.516542007225741	0.000406326063370298
FBXO36	119.894177676235	78.2150923781295	-0.61637498551967	0.0108513773649858
FBXO38	695.868517804543	472.618472565172	-0.557219014641748	0.00923824895808569
FBXO4	72.9466532888948	40.7965311237054	-0.834354659733698	0.015057568686459
FBXO9	786.208231240897	567.913018843858	-0.469405850514663	0.0167132254171772
FBXW11	1961.36801560965	1520.38131611765	-0.367661987415756	0.0357943779056757
FBXW2	1045.2009124451	841.267922968568	-0.312443766369613	0.0259127168446297
FCGR2B	6.90525457973549	17.1597059660159	1.32742590070542	0.0259752806617046
FDFT1	1785.69703771565	1175.56592129233	-0.602763707526339	0.0137849849068221
FDPS	653.426034642262	422.812901668938	-0.626737106697656	7.71726574220231e-05
FECH	524.746387315516	341.581148603093	-0.618010124194789	0.00603689169164413
FEN1	238.514416369759	98.3476338472407	-1.27515642359729	7.41088063912606e-06
FEZ2	882.024924145476	578.868075392823	-0.60729108724669	0.0032244990230767
FGF17	87.4297042198111	329.933735784145	1.91555088222852	0.00161640496914438
FGFBP3	114.524265905145	73.4812238226443	-0.640713942170077	0.0337963732498496
FGFR1	1175.34142458148	1796.23838443476	0.611827772634707	0.0347485077596388
FGFR4	25.4391261650427	62.1838101720308	1.28781724172684	0.00501280627101916
FGFRL1	486.020385804653	1091.69076461618	1.16741589428899	8.31696160753573e-05
FGR	96.7246556390982	156.071983722638	0.689137576726618	0.0200369700107945
FH	517.082970404139	274.026150204924	-0.915452326775386	8.95062931973071e-06
FIBP	538.766510219131	338.154274498387	-0.671845354445602	8.08255569543712e-05
FICD	180.62556580291	125.417193363982	-0.522635244275712	0.00259336070334971
FIS1	1119.33669751777	723.325703175073	-0.629656486720845	0.0321011938635734
FKTN	401.516410543753	251.204873956282	-0.675242288255158	0.00903083698229004
FLCN	879.035495914595	1860.19749430453	1.08165220979156	5.49150358035633e-05
FLI1	138.142067216058	208.789299284778	0.596349941143206	0.0152843282735625
FLT1	1015.85193364108	1707.43801326844	0.748725058716904	0.0251344359699329
FN3K	1348.98713422831	887.524457896359	-0.603527952939505	0.0290695598780259
FNDC3B	398.510543011004	513.09923358612	0.362396824541113	0.00686350829598522
FOLR2	18.4916410043411	45.7085605306607	1.31026111026994	0.0298051544499203
FOPNL	175.465265898407	127.424995030022	-0.463354860311883	0.00575660457598523
FOXC2	15.872023381669	28.3309841759122	0.846144048468294	0.045554799836629
FOXD1	30.6974570322146	55.7218925318929	0.865235408096948	0.0461084154329383
FOXD4L1	2.43195328310648	8.17725323420031	1.76694555197625	0.00219421784086888
FOXJ1	16.2397891029347	142.563569801904	3.14417320552752	2.11515996555637e-08
FOXN3	859.859704145037	1318.14169475237	0.615993989281297	0.00184367053197787
FOXRED1	517.323465960989	416.584406774006	-0.310657390556727	0.0078721170968588
FRG1	105.199283155794	70.7768864601489	-0.566243498025443	0.0129118115810199
FRMPD2B	38.4912344645807	17.127863432944	-1.17395664405182	0.0218979388654645
FSCN1	3538.52355036612	2118.19465431624	-0.740185388727194	0.0187041620508502
FSCN3	3.03199704814028	10.579949482047	1.78619158803496	0.00287673445365778
FTO	2245.82730135705	1641.13564664677	-0.452531108842495	0.000346713541785332
FTSJ1	241.96828050483	185.117090868201	-0.384177983790157	0.00751755851422153
FUCA1	110.898147764904	73.4543976237087	-0.588087642732796	0.0150040708923308
FUCA2	246.446934018264	128.843454252504	-0.934320660181411	0.020044372149534
FUNDC1	132.563262249576	77.2614651888657	-0.781142577011515	0.00450847044730524
FUT2	1.21363430732735	6.13247452118417	2.22400581633253	0.0251470779929834
FXR2	1104.6461942136	871.1304964755	-0.342644157620677	0.00197682728540761
FXYD2	29.2956813527572	62.7752618888159	1.10197359368571	0.0379923282010412
FXYD3	3.49919979757769	10.4916552807444	1.57221960499408	0.00203681050733087
FXYD4	19.5810042901745	3.43964912281676	-2.49578315205295	0.0189491524726472
FXYD5	68.3713481348056	119.717446654101	0.810247574437938	0.00205326273779464
FZD1	159.659009707242	275.256123414946	0.784460794672309	0.0288164041216499
FZD2	21.4712070030925	36.9663867241709	0.781860097738964	0.0190340779247088
FZD8	137.259551443567	270.576267213169	0.978647983626621	0.00661211972676393
G0S2	16.8808566376551	57.6065370414566	1.76034948251367	0.00427006407044654
G3BP2	2817.909494458	1576.19608256434	-0.83820898356943	0.00592446532892946
G6PC3	499.936683229213	302.850651081572	-0.722224468041731	0.000362391638519365
G6PD	748.109957980251	495.891056097677	-0.59295328377922	0.0106683488826537
GABARAPL1	2964.32268415634	1681.36097092444	-0.818116442160082	0.0176608610967112
GABARAPL2	1253.71822932494	858.503349579003	-0.545793668866741	0.0025433836944152
GABRR2	5.83508808004304	23.3287351295155	2.02425185385882	7.01676389984029e-06
GADD45A	329.244016011959	180.566690598389	-0.866077716639658	0.0412110161377173
GALNS	279.823461515878	438.463317307637	0.648938890056192	0.0126047538452225
GALT	176.482654460262	240.732260333717	0.451219054737508	0.0117003687362307
GANAB	2091.82363043959	1495.42459739321	-0.483703618108672	0.000258109748516639
GAPDH	18503.298086983	11362.4363306123	-0.703519920152861	0.000542052534692417
GAPVD1	1388.4526741626	1103.6027464473	-0.330990514043095	0.0486593378150032
GAREM2	418.458042915299	1048.96157486023	1.325915875255	0.000342191929005347
GART	482.763826692653	331.294980115601	-0.54240685953873	0.000801982929461986
GAS2	125.474262209841	90.1204158323346	-0.477789906147422	0.0106981196991953
GAS2L2	13.717582499486	25.6875640202178	0.905214619585731	0.0161878082182852
GAS2L3	21.5730436897547	40.9055957864321	0.93020933151732	0.0228807140601251
GATAD2B	2149.69987326207	1630.69486621048	-0.398329986038453	0.0351769138408919
GBA	360.753010375258	229.808729296647	-0.650024142076803	5.36309273599325e-05
GBE1	177.471898397385	127.918229606406	-0.468693426711008	0.035052500686656
GBGT1	87.1803536097369	127.577641924617	0.548667138908514	0.00969055267637323
GCNA	61.5873413965901	163.071462301344	1.40316538099823	6.54836942469949e-05
GDAP1	1156.62704230721	761.84829385848	-0.602600322244815	0.0472318853677505
GDE1	1094.76853355791	746.014239418077	-0.552901591047408	0.0054746334028353
GDF11	493.980571455316	1018.86335140572	1.04379331180024	2.90363297430869e-05
GDI1	7642.50705271647	4813.32662370658	-0.66701083589963	0.000840913281880033
GDI2	1449.92933237223	834.272231974911	-0.79714669584	0.000408443720694051
GDPD2	58.9783120200343	111.449885516238	0.918783308983004	0.0405280148014087
GDPD3	23.1320918781733	60.1812869077103	1.38443246998296	0.00624166838702991
GEMIN2	72.8802486563474	48.3773253148429	-0.584550829704515	0.0112047865127481
GEMIN5	493.481653840358	395.173401145612	-0.318015777289984	0.0452485296778145
GEMIN8	216.301780836696	124.586161573837	-0.79361602616732	0.0135500828550457
GET4	146.947844942225	243.816671748345	0.731744788235073	0.0191846888814948
GFAP	67986.1238764192	132476.660477213	0.962430322649881	0.0403859581207459
GFI1B	1.54233800398249	4.16420226850061	1.43932949460456	0.0373237394745825
GFM1	727.811339180405	497.066724031248	-0.549772161701397	0.00439094046452915
GFM2	361.385499687823	252.121535943063	-0.521294464240629	0.0260596269004235
GFPT2	255.348224145077	411.126724585567	0.686271808874217	0.0059325602405792
GGA2	789.900802941699	1143.68924738675	0.533706842608248	0.0249365396087791
GGNBP2	884.466789519596	636.274432584796	-0.475511999128284	0.00033684423132961
GHDC	416.483476221761	292.570137425396	-0.507237251736895	0.0323683418567175
GHITM	2041.16999167983	1147.06257909019	-0.831570663910637	0.0027104953164814
GHRHR	8.58606863432036	16.0584237569641	0.892533049418449	0.0171134232395202
GIPC1	1163.0317291624	748.863867822471	-0.634513506906455	0.00697145291578066
GJA1	2425.96473795001	4998.77116114438	1.04301540895248	0.00980020743536969
GJA5	63.2884924403157	30.5281019872425	-1.04972220611414	0.0479610600194252
GJD3	17.0987388954892	9.04993137659252	-0.92168451489948	0.038791955052163
GKAP1	140.645682122403	200.453535062689	0.509529959061341	0.00760504512098489
GLB1L	44.8197920534392	30.0266629137191	-0.562686176994076	0.0202876860965825
GLE1	318.799848159542	263.85194957143	-0.269569024883338	0.00341792084864985
GLG1	4754.11364336625	3764.77734783373	-0.336405575788793	0.0368166462213852
GLI1	7.53786347558427	38.570154533618	2.35096985980782	0.0112578019877746
GLI2	56.4190842580416	126.763678696046	1.16870417183005	0.00437393736547775
GLIPR2	378.695970211203	148.493434084797	-1.34978613590375	0.0481061162371368
GLIS3	397.929691558741	625.135540573745	0.651974712594631	0.019333274858845
GLMN	116.024014396827	79.539821342288	-0.54615794900102	0.0483497342197359
GLO1	720.205204509697	419.606156201283	-0.779471104097642	0.00115082930275806
GLOD4	452.531323199678	291.374995524373	-0.634794056528501	0.000265214812691478
GLT8D1	322.787914864745	237.881978114259	-0.438503327559074	0.00433534101115129
GLYR1	1637.59867846177	1325.96861004337	-0.305016001972742	0.00875264509329293
GMNC	1.40201670090166	8.24397497885265	2.5487798845698	0.000163244673739451
GMPR2	554.946046691556	318.002380308069	-0.802317168134722	2.62759888202048e-06
GNAI1	1937.57735638231	914.739571753311	-1.08266585867919	0.0192297776368776
GNAI2	3115.33119984461	2329.51078852141	-0.419237703033618	0.048376860903008
GNB2	1800.04438911918	1406.45749703456	-0.35616977716943	0.0206413106986935
GNB3	58.7634296054405	193.337204100122	1.7183025797189	0.000403452010722778
GNE	511.637126462056	385.747301862353	-0.406613521853246	0.0320995867909363
GNL2	245.482614394368	180.892789599638	-0.439088096170062	0.0417639017576192
GNL3	391.178462769328	252.375016375973	-0.63179717518375	0.000205722581947295
GNRH1	10.4564081394141	19.3047756802453	0.888731861798908	0.0218252652558122
GNRH2	4.50670858761486	18.8626722670947	2.07249111483201	0.000783212144352114
GNS	921.537501798534	717.816136044385	-0.359346598246079	0.0130799712404032
GOLGA5	512.725130091623	368.272869401346	-0.476894787316769	0.0259857974968704
GOLGA6L10	8.5295444649421	20.3722372333273	1.25509023246242	0.00649684676055251
GOLGA6L9	9.95853310133274	19.9993523860837	0.9831373985471	0.0344796793574613
GOLIM4	887.324720228637	1486.7322211015	0.744503207918057	0.000173951179881465
GOLT1B	314.718415581268	165.110338121842	-0.929681820978534	0.00218509833676127
GOPC	527.782722866343	382.228199860097	-0.465409550747904	0.0216523551953828
GORASP1	806.781339053884	674.538753583285	-0.256699833260233	0.0358628972630421
GORASP2	629.24023862795	424.149886398068	-0.569114081574168	0.00274744065727451
GOSR1	636.237068003119	526.373607644487	-0.272343646169452	0.0309752443088343
GOT2	1440.50999547111	880.514983957648	-0.709977341577333	0.00507169808216886
GP6	19.4550319621254	47.9930407808688	1.29714127585605	0.00201928698314643
GPAA1	1010.17365939246	726.541099506382	-0.475127795394597	0.000902183718867415
GPALPP1	513.874722154809	419.533010552793	-0.291865904572572	0.0137849849068221
GPATCH11	306.854923467854	225.297682374386	-0.445815899337977	0.0475106050366619
GPATCH2	336.693408739348	219.293690617072	-0.618475713353529	0.00105073620233725
GPCPD1	426.063776222073	283.219878187499	-0.588238848308035	0.00595447724539244
GPD1	268.037692865398	72.9889232119283	-1.87498044103022	0.00182355482973775
GPER1	113.261522719333	226.569699804428	1.00019016581784	0.00282425538194979
GPHN	780.294861179148	618.614278897401	-0.334842025836071	0.0156636245721604
GPKOW	524.542868716748	373.929288243353	-0.486888397551003	0.00365938328525725
GPN3	117.939408271719	81.059733441338	-0.538899852722858	0.0420840677860802
GPNMB	281.260299539731	571.239593491926	1.02287475843114	0.0477591874324074
GPR107	2011.06518736711	1368.82024640571	-0.554552897941782	0.00203454744924566
GPR135	207.377712612078	289.902007498048	0.482554064794948	0.0415926752686131
GPR3	28.0449529328086	14.9605951869996	-0.913322323118155	0.016379270200095
GPR37	5317.06819756758	1651.01490832474	-1.68722629918751	0.0468533157781603
GPRASP2	929.119408668739	522.528233823142	-0.830600460266188	0.0293320868629125
GPS1	1113.0691887083	887.786588761016	-0.326538386490801	0.000101133598677576
GPT	49.449660580781	102.813013263788	1.06332468819452	0.00126014443757743
GRAMD1C	166.49440858429	296.265131409738	0.830073494530025	0.0150040708923308
GRB2	2035.42615960446	1512.29668286076	-0.428719761125457	4.34065062043417e-06
GRM3	2091.45965271208	1129.56371454952	-0.88852655831975	0.0139992457881958
GRPEL1	298.86391947543	200.293219956948	-0.577191447691493	0.00649915930864673
GRPEL2	209.875656856778	148.642694584222	-0.498898886911417	0.0378955136899844
GRSF1	1344.74498428757	985.31643352256	-0.448615539277489	0.00794381009207216
GRTP1	15.8154387458779	27.1207897269666	0.792098882464707	0.0139405325119038
GSDMB	160.324735232887	410.194395859127	1.35559660794431	0.000148229749080383
GSDME	276.965863192095	212.811598282923	-0.381018545289735	0.0189510263626032
GSKIP	263.869519622065	145.760487585372	-0.855345570811843	3.50274668781738e-05
GSS	414.758928690628	220.149320977259	-0.912636578996742	2.62759888202048e-06
GSTA4	352.023470450177	238.771784805589	-0.560679243487354	0.0153031094889517
GSTCD	155.30378608944	112.053158459665	-0.467293510538697	0.0414515855709457
GSTM2	116.941821173382	211.68595963938	0.856312111266354	0.000139196376222167
GSTO1	489.905171903632	285.832505809311	-0.775989731969256	8.58875062952975e-06
GTF2E1	149.970120660878	117.583274930205	-0.351574599373881	0.0409405863124307
GTF2F2	225.721541496967	164.208524926849	-0.4575875086984	0.0362643811197738
GTF2H1	361.011743890841	277.404438307926	-0.37980486358448	0.0247446372977647
GTF2H2	10.8878770187001	23.9717849570656	1.137364483053	0.0248906579234699
GTF2H3	268.927631377872	153.813955264074	-0.802599672614158	7.09863574650605e-05
GTPBP4	466.727595829267	321.008323078301	-0.539451239836806	0.00060987908858191
GUF1	450.607921778578	303.591806036063	-0.56940352755102	0.000115125370014187
GZF1	536.620132980865	420.381245571401	-0.351426306154224	0.0157342522860876
GZMM	4.07447487688226	17.6164516970403	2.11255333705611	0.00297242208613216
H2AJ	180.570017627639	95.2263279871319	-0.920537922384869	0.0238309262454684
H2BC12	92.6041800385061	44.5111285930166	-1.0549749755218	0.000127703767073136
H2BC8	193.124868919127	120.51938271476	-0.679128892214469	0.0280832516128598
H3-3B	3731.09347947845	1793.20367473776	-1.0569218180683	0.0139474964980735
H3-5	4.61221219449524	1.74964809686763	-1.37623621700363	0.0402337976753087
H4C2	82.008290525815	155.641140180095	0.920511242317096	0.0365515202776345
H4C5	1585.11364631287	1048.63121506708	-0.596171341372746	0.0380848013158657
HACL1	265.216760778278	196.040987880047	-0.43193105559018	0.0201989184938906
HADHA	1457.90101474434	991.787124785382	-0.555264818969067	0.0094608736197776
HAS3	30.3975211625825	47.3889983261318	0.645974787732349	0.00481378101253964
HAUS2	258.253161903164	167.364206199112	-0.622861367664689	0.00162870561077417
HAUS3	260.759047013256	325.424666958164	0.320525980178713	0.0444276335435353
HAX1	412.527959913014	286.217409827721	-0.52885188367409	0.00111629111899624
HBS1L	1392.50620557537	829.603040798056	-0.746730632852668	0.0403859581207459
HCAR1	3.50081251145578	8.13800967117156	1.23496232721061	0.0115097594647026
HCG27	36.6908041366661	66.404332181542	0.857353849575321	0.00793846356184179
HDAC10	37.3249578620269	67.917011818188	0.859129166051765	0.0116312973300158
HDAC4	1804.14305630581	2414.52255355447	0.420403341849969	0.0146650211955657
HDLBP	4745.88083505595	4075.1146731342	-0.219939216946136	0.00886682605866966
HEATR4	54.7290705957061	91.1645342174154	0.734372143257659	0.042518326074789
HEATR5B	1074.61692700335	755.712043890234	-0.507860741462754	0.00586902171550082
HEBP2	181.706278971713	311.49230007981	0.777165166575452	0.0030408612030393
HECTD1	4019.59442866842	3015.08730454771	-0.414768447344294	0.0116462075148123
HECW2	2162.57814795852	1584.7181002601	-0.448204471172062	0.00426290016248336
HENMT1	132.84667554099	67.494909455868	-0.978543186839898	0.00166420263319597
HERC2	4940.3354366196	4144.83272436004	-0.253083817156071	0.0110259572823092
HES5	91.3873691458596	37.0770199240155	-1.30262043536481	0.0249365396087791
HGFAC	22.2829513866336	119.056666405662	2.41969216623613	0.000133105409493535
HGS	1621.59967416249	1324.55526581469	-0.292001298329348	0.00111596207546193
HGSNAT	945.088862116885	601.989282097869	-0.649937399814464	0.00672038430269871
HHIPL2	2.02154063786187	5.70304357825873	1.45637447404269	0.017613755691646
HHLA1	1.39714622461336	5.75557976043091	2.02424210113093	0.0207999992300928
HIBCH	376.724552457422	564.316595561409	0.583349817085471	0.0265922934438554
HIC2	273.784826264189	424.887172791394	0.633886548637874	0.0338317957823991
HIF3A	810.825219006467	1672.74091004688	1.04500519866693	0.00592528853560783
HIGD1A	360.720290857135	193.133184717899	-0.901731739803159	0.000216361602096384
HIGD1B	37.6240768090018	89.4353883342701	1.24951022556823	0.00696142968464513
HIKESHI	170.836644826313	122.359279972754	-0.479928125392116	0.0228238404153082
HINT1	974.020898067016	559.794099097922	-0.799147383842379	0.000660009987520847
HINT2	18.8923976121355	11.645716422342	-0.677343405302442	0.0459875490832672
HINT3	979.520988323626	684.750507539733	-0.516040690053859	0.0251344359699329
HLA-DQB1	234.529420791854	91.8384940897896	-1.35025206656072	0.0149572993811351
HLTF	735.547995962493	483.786750939525	-0.603267088876986	0.00335709634482742
HMBOX1	936.32906555693	1248.18472199602	0.414574880041987	0.00132216889697664
HMBS	146.948120600979	81.5109926350303	-0.846009017148713	0.00492462543456597
HMCES	531.689323153379	402.456407287888	-0.402198153611937	0.0358483402392106
HMG20A	773.595445098203	587.509609399569	-0.396503065195954	0.00360411697751361
HMGB3	123.519162435864	72.7121688113118	-0.764537478952719	0.0210574890402438
HMGCL	276.635571036844	171.313650992393	-0.689327629543084	0.00655140272492948
HMGCR	1188.072904097	663.74457314959	-0.839992831074899	0.0106683488826537
HMGCS1	1308.9908997794	592.804716117311	-1.14277983215206	0.000293327061527766
HMGN4	288.039657618281	220.571017288258	-0.385702362501913	0.00110998903999127
HMGXB3	871.552422625755	708.844276768411	-0.295968641653032	0.00345960975067902
HMMR	10.4583030827658	4.87344385727659	-1.06602841418193	0.0344242025906582
HMOX2	761.362040916236	479.224118452391	-0.667055171347104	1.19473165345757e-05
HNRNPA0	1328.76985505601	979.618272275304	-0.439619426931773	0.00356491726214966
HNRNPC	2333.59826758958	1841.99460305559	-0.341204776797979	0.0371580320047777
HNRNPH2	822.692757933775	468.980044918041	-0.810731371925819	6.61690008987751e-05
HNRNPH3	1088.60316670375	1348.3336455663	0.307915070829839	0.0487326429024226
HNRNPK	2804.42939617651	1820.43302216893	-0.62334328853728	0.00356273817220701
HOOK2	259.029624025897	459.485731548257	0.826241327749274	0.00382169843752244
HPDL	16.5955769570028	7.91815252660879	-1.04280695432981	0.0158173744662449
HPF1	143.616354180362	82.1487756601125	-0.803310934716853	0.00260846160546558
HPS6	307.208401993575	218.146171923667	-0.49341430825203	4.04776912593133e-05
HPSE2	50.1493628538772	148.069793389539	1.56309731613052	0.017472375703105
HSD11B2	14.5004612362201	56.2384909155432	1.9514899655343	0.0160440888069515
HSD17B1	50.6927105533566	125.727809071565	1.30885840634363	0.0122582518580023
HSD17B10	266.345377777823	168.979860356214	-0.654843760143651	0.0114270515878445
HSD17B11	189.507832764954	132.70855764736	-0.512939602266146	0.0265956196218901
HSD17B12	631.379500007685	378.771789891328	-0.736783139870977	0.0150560844618679
HSD17B8	66.3053894693358	24.2477273269769	-1.44088262465041	9.18097004055205e-05
HSF2	236.689055446513	165.442496403775	-0.51593267893134	0.0297913268181691
HSPA13	680.195061554496	428.16531831094	-0.66814645140066	0.0230741490779764
HSPA9	2587.10655292721	1809.61186682934	-0.51578109477549	0.000930463575365557
HSPB1	1075.89713975505	3047.16667037398	1.50187140912045	0.00710707969962554
HSPB3	16.1810775519926	5.59256242699455	-1.53412430310131	0.038159807419512
HSPBP1	597.385661994962	446.475238554104	-0.420750165349975	0.011258338287458
HTRA1	4507.48285368948	2564.59942962401	-0.813495475919724	0.0228314559657721
HVCN1	72.3381839205276	139.035732788615	0.947581290011546	0.00719711700509068
HYAL1	22.4485679566967	42.5988276995398	0.923919310982565	0.0238548235094527
HYPK	55.53016967468	103.62588467629	0.90665803600702	0.000783782099884435
IAH1	335.994360172144	260.835375787052	-0.3645078370769	0.000331719198461828
IARS1	1465.70696615583	936.902285929742	-0.645768901265828	0.000329677843551852
IARS2	876.019944554996	603.537588246782	-0.537329576457566	0.00236586791733841
IBTK	1059.62709002965	711.176802108744	-0.574717606938532	0.0431449982480626
IDH2	1623.02032493807	1008.89488758264	-0.685669237300653	0.00648328900724445
IDH3B	664.397370926804	474.456042536145	-0.486007015679072	0.00492290832523828
IDH3G	566.253348782043	417.798466372465	-0.438865330989025	0.048376860903008
IDI1	710.572362793777	381.653678478032	-0.896699800577456	0.000237209216784064
IDNK	89.0463857973666	57.5155627107246	-0.625914889131299	0.00741486412558364
IER3IP1	69.6650601285466	40.6038436698269	-0.777430797276435	0.0297221878876831
IFIH1	83.2165015409109	132.455064619535	0.677822729771207	0.0167707122830566
IFT140	551.634411566908	822.889290592328	0.576636640025857	0.0139474964980735
IFT172	794.458896784754	1023.99997702591	0.366606640764485	0.0187099684092107
IFT27	493.024374400249	366.107757985152	-0.427694271698198	0.0355475410037786
IFT52	172.950093204194	114.610536507847	-0.589866282792619	0.00507169808216886
IGDCC3	72.4607260597975	115.127139681623	0.6727816115898	0.000126362476598595
IGF1R	2475.71541035062	3371.14649586087	0.445256201461647	0.00943302458623099
IGFBP2	142.356988848346	85.6965644018813	-0.730285251064284	0.00414683430333598
IGFBP4	481.096544690823	270.538481305738	-0.829332380172459	0.0407163843800909
IGHEP2	11.1534128205343	18.7337205807385	0.762669533412446	0.0133854581027275
IGSF8	4226.0052881904	2012.61408238122	-1.07001721736933	0.000271008213576429
IKBKG	84.5201009773362	60.480597677588	-0.475367670175926	0.0326860372266564
IL15	8.1560963360039	15.8093845121677	0.961470756286974	0.0182616116193614
IL16	104.930163371444	343.365814927118	0.889051302896458	0.0151980573200034
IL17RB	228.044405168841	408.03542568044	0.839636394105872	0.014524571468017
IL1A	6.45619580066631	1.97848946696479	-1.72607229224749	0.0206150925392883
IL2RG	1.54928432999177	5.07160626217304	1.69734762516864	0.0153029096923528
IL3RA	28.3969381452425	52.2806480821953	0.873620913418274	0.0353759324798025
IL7R	8.86540925206041	26.4335154302898	1.57518472553609	0.0113569037913334
ILF2	724.162468207397	429.034241492862	-0.754392181648479	5.59384543226108e-05
IMMT	843.649232118726	531.609851701454	-0.666146496465866	9.36194532335056e-05
IMP3	368.54452988892	244.171761311511	-0.594322992410383	0.00301248944704312
IMP4	692.624094500262	500.866968690975	-0.468472171312605	0.000577638230398134
IMPA1	419.934213270848	261.28741602558	-0.685197008516265	0.00502128728252126
IMPACT	257.39095040108	185.268765866905	-0.473962924218878	0.0486593378150032
IMPAD1	1765.10862899459	945.611138569656	-0.90021342634316	0.000947469686161828
IMPDH2	566.145679648682	334.856013703042	-0.757189366875502	0.000997072196980061
ING5	830.83871261539	1148.10229061479	0.466660765593308	0.0192561116459725
INHBC	6.35999820184599	1.19493743415334	-2.38075806352106	0.0277771862399267
INPP5E	474.6471402409	634.471864528	0.418382791972407	0.031351295240662
INSIG1	1045.20754548555	483.485601096112	-1.11205755833009	0.0221604603588613
INTS14	260.340831622695	154.76483015111	-0.747589140412541	0.000656680137954833
INTS8	321.108485757968	399.998212288079	0.318041173393704	0.025556062755569
IPO11	391.915584395456	280.03928813712	-0.485060193148429	0.00611056495846642
IPO5	2347.41130645765	1639.57825896214	-0.517715494280428	0.0021060706230802
IPP	268.200148119187	162.773975407517	-0.718222306480099	0.0124098297144833
IQCE	998.163006282354	1532.55502345501	0.618331069171582	0.0128561978637273
IQCJ-SCHIP1	446.996389588325	314.684619819651	-0.505279042919056	0.0335390898644863
IQGAP2	25.9980222157875	48.0349769539577	0.888356683250163	0.00886124032652695
IRAK3	133.761325190294	206.446505892619	0.626344712127192	0.0172449808011568
IRF2BP1	784.043383552008	615.738264756553	-0.34862831321181	0.00337026993689609
ISG15	162.028476840441	109.358813747509	-0.561958556253307	0.020597821183181
ISOC2	323.527912936532	244.821395956596	-0.402116831218472	0.0449198027820391
ISYNA1	190.321809573523	342.418418521153	0.845621029519303	0.00109533827497367
ITFG1	1054.93174839005	535.833616795327	-0.977290908696237	0.0020785323003643
ITGA10	81.9771471123969	170.13963993753	1.05799115537041	0.000902183718867415
ITGA2B	53.5516401794072	91.1121478881756	0.769175764053857	0.0208845947293315
ITGB1BP2	6.72249446373129	15.4252600103121	1.21368680234273	0.0304432254902382
ITGB5	409.224067922991	734.213309987991	0.844788782718957	0.00114200559302768
ITPA	184.835731784115	135.952680810276	-0.44227204092117	0.0257440490695773
ITPR2	1360.14687284964	1839.96884275787	0.435799789571748	0.0158173744662449
ITPRIPL1	15.3727476290188	25.8992553110714	0.759305575314507	0.0339342675950306
ITPRIPL2	324.41007290898	458.239058852816	0.498869750027714	0.0114245551846385
IVD	1330.8106632709	1010.91355040752	-0.39588332832352	0.0150927672527601
JADE2	1805.81466221366	2363.81500688969	0.388460933705779	0.0249365345458801
JAGN1	152.901820440773	112.345710369994	-0.443778482252611	0.0321573159678096
JAML	6.4857399458048	23.5801310367776	1.84170856234495	0.00146256668853166
JDP2	265.407911515972	534.99503100798	1.01002473227253	0.000783212144352114
JMJD4	323.370991392651	231.032227469743	-0.482892219347108	0.0280230944382517
JMJD6	400.81263308688	791.5865275586	0.980712736839961	3.8995124038367e-05
JMJD7	15.3202449270995	37.1667149984016	1.27090544669668	0.00428446935956626
KANK2	459.081286824418	860.596575668397	0.907341474716745	0.000705530551401595
KANSL1	1675.54569561594	2344.84745279882	0.485285858034838	0.0248444396078771
KANSL1L	398.574029439238	555.685280355438	0.478631833877152	0.0158312734895288
KARS1	617.569666990995	446.525542243794	-0.467927909591803	7.54255227371211e-05
KAT2A	955.790393996987	1409.39208741762	0.560502696637753	0.00690447902030996
KAT5	599.707188673794	488.341268799135	-0.295171394881813	0.0329925227399966
KAT6B	1574.85176281162	1830.6648217443	0.217526137081567	0.0355545200866407
KAZALD1	21.1585007606419	12.1326472331018	-0.814000018497369	0.037679605563687
KBTBD11	3804.18711758006	3062.04140786802	-0.313099305425007	0.014210148067841
KBTBD3	245.105129428715	160.901459516878	-0.606202980064643	0.0487656481646209
KBTBD4	239.842027484695	161.376191655523	-0.570953275179637	0.00174715113579527
KBTBD6	604.990543186815	417.60310575086	-0.535113563255282	0.0284368204063655
KCNAB1	621.018518488189	409.218659407455	-0.602230606201096	0.0331385286798884
KCNJ14	31.298295601563	62.3333614180677	0.991189260520706	0.00454844590016753
KCNJ16	107.421781621179	219.36203627596	1.02904618622392	0.0414272191600756
KCNMB3	27.2133330122882	42.5359080855295	0.660889480179584	0.0146979479223265
KCTD10	701.717076186591	575.517483560785	-0.286636610593071	0.0103019857404184
KCTD14	13.1522783763304	24.344829930242	0.878366699885996	0.013294066647074
KDM4D	24.6018685710043	10.5288343990131	-1.21317044776755	0.0015373508914424
KDM6B	454.079386610806	741.624281210069	0.707308332712487	0.00071221069559331
KHDRBS1	1438.85202511564	866.088480783233	-0.731806397318219	0.000113141229610579
KHSRP	2060.196756225	1585.50460326994	-0.377402413224361	0.0104977352056996
KIAA0232	2112.73605685132	1633.55961031398	-0.370903011293406	0.0360118527197868
KIAA1143	341.31595539826	190.284986052017	-0.842411214280127	0.00434405108259201
KIAA1324L	1537.66919326992	690.484903374708	-1.15484814120721	0.0395647764374695
KIAA1614	306.637734086208	532.918940323288	0.797858829342488	0.0179308330727326
KIAA2013	569.588603952652	407.339514093928	-0.482512887266662	0.0390352733021616
KIF11	47.8094638742661	26.0851396968222	-0.872692019223775	0.00181634982507161
KIF22	303.146471886672	187.850455569767	-0.688336076576517	3.97383690866438e-05
KIF7	152.328756837308	257.214118683142	0.756806452305944	0.0171817154043553
KIFAP3	1570.12619601487	968.204915468955	-0.697586379205586	0.0128676728670592
KIFBP	883.747619207883	503.011411311456	-0.812687534090991	3.68253718158244e-06
KIRREL2	36.8086914048807	16.4006665506629	-1.16480158220865	0.00932343054708513
KLC3	4.89503723001864	17.1287526622392	1.80080351696465	0.00909455675621231
KLF2	156.176073905018	322.446254666764	1.0452275999988	0.0171890373704258
KLF4	73.2986762386069	140.185807810566	0.932371003422009	0.0104544060919238
KLHDC2	610.930911096382	477.906968989521	-0.354936742875676	0.01668641901903
KLHDC7B	4.11286113362154	1.40565859216117	-1.56190397798111	0.0452692824101813
KLHDC9	132.59190537264	83.1549526326514	-0.67451242023564	0.0301758111022363
KLHL11	776.228469683094	546.041281993005	-0.508184232765052	0.00376977657658019
KLHL12	546.741846930577	392.680586486211	-0.477953877239124	0.0249067345379024
KLHL17	97.7231324132809	206.438591527879	1.07769822860981	0.000577497957778929
KLHL28	426.119248531732	281.963681675052	-0.595794070676536	0.0190097592663625
KLHL35	102.273826317757	61.4372892081957	-0.735339715527039	0.00134489697068649
KLHL36	844.005893315708	1088.81209537684	0.366798828624134	0.0484445824346089
KLHL4	502.215623435878	254.26486472372	-0.981228079140263	0.0367113878734273
KLHL42	1444.91697372444	926.972704042211	-0.640084709205985	6.35501302435618e-05
KLHL9	675.015878144682	458.39644409041	-0.558304150255764	0.0194955860651956
KLK14	7.53617577256864	20.4275995986181	1.43755682188987	0.000589451557833173
KLKB1	28.9540093530574	46.7002307723239	0.69484105277837	0.0401359223290984
KLRC2	16.8602719045108	4.19001687251857	-2.01550467747739	0.0222418165146931
KLRD1	25.1729227775872	53.5482678327545	1.07962094502728	0.00102496580848792
KLRG1	33.7750641716705	51.2628517308198	0.593538064823189	0.0105047301434718
KMT2D	5296.7494657086	6398.22038732946	0.272611002591341	0.0442333063673806
KPNA1	1102.71601605442	831.418107270553	-0.407651336574797	0.0248599163251066
KPNA2	304.730539954739	180.303359230981	-0.757064972564259	0.0184391607255176
KPNA6	1669.99643031261	1256.76313448304	-0.410324483049792	0.00427291356329756
KPNB1	2773.32924901069	1928.83504109548	-0.523576056520923	5.51800252375139e-05
KPTN	98.0128408631808	171.84822148147	0.808019379454695	3.8995124038367e-05
KRT19	6.30119720178095	16.2036857340108	1.38258191075865	0.0296730195388685
KRT5	10.9971432602252	2.8645539500699	-1.94493705401981	0.00356273817220701
KRT81	7.70168513074633	2.81072313629086	-1.44612092736784	0.0160440888069515
KRT83	11.0808414917813	3.64976862775085	-1.61573366247655	0.00870846733532827
KY	137.603127639538	254.734486774835	0.888226895902106	0.00202747143141
KYAT3	164.98267106425	94.1046983138418	-0.810785308049926	0.0147203797047317
L2HGDH	215.466035847162	170.034183449026	-0.342479358386457	0.0400266643035755
LAG3	2.5085759884922	6.0817243739896	1.33317025356425	0.0449995858007899
LAMA3	169.76148298525	279.332965926362	0.717867127115549	0.0412243340756313
LAMA5	1283.06365128996	2464.94025150301	0.942071362749815	0.00875793012213242
LAMB4	2.71071791581694	11.1030012774489	2.05123144314572	0.0015373508914424
LAMTOR1	650.850505704861	525.424120141938	-0.309243747365913	0.0234435375786432
LAMTOR2	165.66616269847	119.641033834025	-0.471844165728227	0.00849540768698553
LAMTOR4	561.116383990025	411.481051563957	-0.446493695866478	0.00207315242878403
LAMTOR5	274.845359468248	194.297320860344	-0.502175105542855	0.00293334892427914
LANCL1	3677.9518035817	1540.31887437811	-1.25557673220584	0.0031038665252494
LANCL2	1011.33022584779	616.616273898908	-0.713778599994978	4.3126428457874e-05
LAP3	665.539574428398	394.377053776693	-0.754362530097232	0.0245175421765942
LAPTM4B	438.347360133621	276.601193709167	-0.664103004892777	0.00353235489001073
LARP4B	1310.56988890772	1045.8429002741	-0.32491891090841	0.000462514903189426
LARP6	1973.36606996048	972.906665833493	-1.02009640716402	0.009872099119678
LCK	1.27393672950589	6.29706278387326	2.36385299903359	0.0154473442897338
LCMT1	423.597836497073	299.440772121382	-0.50136013566152	0.00355584125403109
LCN10	1.31795682342971	8.11434018338043	2.62293302844646	0.0012853963987082
LCN2	5.216795349239	1.06416225783603	-2.27904930722857	0.0124361207928069
LCN6	0.355259314479202	3.97889021868577	3.41690460570706	0.00199485389175841
LCN8	0.830892715611401	10.8755905249144	3.70547809484433	0.000832760933880389
LCTL	9.14161162124977	17.5763201782366	0.972744236372855	0.0188072239650859
LDHA	1580.53616633252	854.504484585116	-0.887259465862529	0.00753322704618064
LDOC1	977.557029337601	605.036136398747	-0.691873357894312	0.000403639385132475
LEF1	91.9456839940889	162.509636298649	0.822730229494592	0.00894522096857962
LEMD3	639.957969904441	507.472118391056	-0.33558787895326	0.0111241231802854
LENG9	69.8254148086023	37.1260656951881	-0.904695568998747	0.00947899165176845
LETMD1	533.377287756115	350.903853994055	-0.602723237925491	2.12273289448509e-05
LGI3	4132.99595935823	1961.78658324354	-1.07488681966736	0.00909208028170696
LGMN	568.771089819816	362.414219714028	-0.649124947012504	0.000148335992403859
LIF	28.5116417727422	8.83535940917225	-1.67924360574074	0.044063998617716
LIG4	366.30263387579	234.390574853416	-0.643993563194625	0.00296481839342444
LIME1	56.552314267302	99.6734391376332	0.820004422743007	0.0486593378150032
LIN37	27.5012770017942	43.4704604404022	0.656962080977169	0.0334916781577415
LIN54	358.515389043271	242.939777549212	-0.561512691604377	0.0287929455168918
LINC00921	31.2183498712942	58.1468901163666	0.907506835315256	0.00951975014228697
LINC01600	13.2703437240222	24.93129882107	0.914255808943992	0.00353222296122693
LIPT2	31.8541282534085	18.7271434237282	-0.762142669525859	0.0229570651149149
LMBRD2	1303.1744606744	822.72947205682	-0.663770240718645	0.0362948573574259
LNP1	100.764118616863	59.9313371595704	-0.753781819216302	0.00329102268229087
LNPK	756.278570327289	538.824752397589	-0.48965901060915	0.0156629006193039
LPAR2	37.9430531034294	65.9201492996405	0.803000546303399	0.00803096587553095
LPIN1	1338.65513460106	1641.55170477486	0.294080234510266	0.0461901882343416
LPP	904.096560921564	1380.85874437566	0.611345924963053	0.00249706303643507
LRCH1	249.881469303441	398.12092375381	0.671240945168086	0.00765496741091458
LRMDA	57.531428179952	80.763281686861	0.49368849968646	0.0444574742000001
LRP4	3105.01104673082	5407.84480984667	0.800587118825589	0.000870309196009465
LRP5L	71.2204524036944	123.97638030951	0.799848985422956	0.00417401761070977
LRPPRC	2376.13447016402	1357.99569476735	-0.807009419668811	2.7249676245122e-06
LRRC3	34.342759819483	68.8673729044538	0.997920793150211	0.0112287002367595
LRRC37A2	39.4554969714424	101.210996533873	1.36186037942479	0.0158173744662449
LRRC37A3	99.9289620584319	183.057289932673	0.876310455047297	0.000178761827910434
LRRC37B	277.90875632482	435.145164996753	0.646629873047395	0.000719905025622841
LRRC40	243.990791033768	131.572533630522	-0.89048396629159	0.000324917622947679
LRRC41	1067.69328413847	883.74627022334	-0.272180099990585	0.00903083698229004
LRRC45	180.027930166132	285.487853124688	0.664808756324531	0.0470190376150239
LRRC47	1167.22391948488	834.647986925794	-0.483612472806106	3.5195368943988e-05
LRRC66	15.4465220523864	24.3952670838189	0.658568038476731	0.0453194535969514
LRRC8B	1881.31797238931	995.182821980542	-0.918579167687915	0.000388269520187045
LRRC8D	898.580084810786	454.676347880783	-0.982460252113143	0.0385238141172054
LSM1	132.238889884076	102.685237196007	-0.367830318563305	0.0156463432964411
LSM3	149.299450752234	95.9173182880312	-0.639706987687851	0.0483497342197359
LSM4	513.084822657482	335.198251727475	-0.615790693658555	0.000119036692410018
LSMEM1	17.622575003061	48.2775236067419	1.45126849730806	0.00203160120871498
LTA	1.1294870196501	6.05743597718185	2.48681870462722	0.00277392256976752
LTA4H	402.828577394309	328.742073437596	-0.292217815786507	0.0306347583433625
LTN1	1016.80941535636	590.42798758442	-0.783829137937228	0.0073360699859621
LTO1	396.690995731725	543.673377092312	0.456055426454922	0.0358703808259836
LY6G5C	20.9759852863733	41.2572812223046	0.954411378703222	0.00158481743404116
LY9	0.705993314028389	4.31475593670987	2.59706333244518	0.0202225022778727
LYG1	9.5354178747905	24.4994656663779	1.38932127594023	0.000634229726967627
LYRM1	177.390378627537	135.22514472907	-0.397632350817257	0.00756668921750107
LYRM7	527.840525740251	364.177824697541	-0.534906136905504	0.0305827010598359
LYRM9	339.501430126822	162.857895827512	-1.05996769932114	0.000406542503046617
LYSMD1	211.665309861076	170.293721599854	-0.315607624379561	0.0143615241513227
LYVE1	73.0099047633879	154.893062285419	1.08370046749637	0.0210038963124946
M6PR	530.589776119832	356.406850389941	-0.573805112248914	0.00215689761677885
MAD1L1	31.5586814875874	63.7634272120497	1.01632976211206	0.00427968219667527
MAD2L1	47.1838368063304	22.1471546697536	-1.09042904960165	0.0102691422499168
MAD2L1BP	136.671222256765	83.0930186008117	-0.71950530960589	0.000719905025622841
MAF	535.049792063159	821.370435987587	0.617473469985756	0.000922815929955676
MAGED1	2416.9714091539	1468.22391448179	-0.719111510654443	0.00345083181045774
MAGED2	1598.40220596817	1000.5431006706	-0.675794191030375	9.98556583856351e-05
MAGEF1	464.137193880529	309.708331807119	-0.583910386577411	0.0139678910974868
MAGEH1	556.094569859235	294.19347231363	-0.918256901258804	2.93422568542166e-05
MAGT1	662.701997835526	318.51734341688	-1.05656914716844	0.0298323105078739
MAK16	199.591582694394	101.90573525179	-0.96827808172064	5.45041573895902e-05
MAL	2239.61003436917	673.674461769801	-1.73298046754118	0.0152053906027643
MALAT1	166149.460791763	242823.481026684	0.547426173278629	0.00492290832523828
MALT1	236.56067834988	321.848084587224	0.443645355785455	0.0394510962968792
MAMDC4	132.113996118212	276.322481328719	1.06501659322154	0.0275933542619792
MAML2	347.560603864083	574.577760471504	0.72478175808726	0.00050475046707743
MAN1B1	997.881296090324	757.117372146738	-0.397768253103142	0.0208210674169325
MANBAL	347.931192872249	263.038923816244	-0.406130666976203	0.0164887606559847
MAP10	77.4878743363323	35.482129836194	-1.12590105726352	0.000762731805061475
MAP1B	50057.0271277992	29017.1690052694	-0.786667962231077	0.0109622330821378
MAP1LC3A	1110.29088701423	671.741388470398	-0.725136694878508	6.82754390965348e-05
MAP1LC3B	1061.72133269973	808.939669760486	-0.392636241303461	0.0386577885777753
MAP1LC3B2	29.1912769826966	13.7951810192781	-1.06999443116092	0.0223978669867811
MAP3K20	261.71186623441	370.492490978118	0.500250947853197	0.0170057924183216
MAP3K6	209.504633529009	306.537088235211	0.54761269023842	0.0203088634523011
MAP7D1	6300.56586143797	4553.23369357752	-0.468477484629523	0.023620506546455
MAPK6	866.019869054495	512.869190987751	-0.755766562448637	0.00160287242524601
MAPK7	186.005762101156	246.512940941464	0.40641695213535	0.00484475909752996
MAPK8IP1	5474.26315395535	3840.70600233148	-0.511169626793446	0.0067458529968745
MAPKBP1	1340.28313206515	2083.34149843871	0.636468883385158	0.0025433836944152
MAPRE2	3476.2636415393	2408.96663305605	-0.529207047945606	0.0145283778664273
MARCHF2	759.61119640834	632.008217247719	-0.26469320096722	0.0263622990139819
MARCHF5	340.871970423275	265.231875421082	-0.361865621354592	0.0234294712956124
MARCKSL1	4699.86000250159	2131.23483574309	-1.14085633717469	0.0372992522534245
MARVELD1	72.2001403201237	104.414575136384	0.532245562068159	0.0401643677341118
MASP2	1.36160409831245	8.8494747397495	2.72466094619019	0.00426290016248336
MASTL	110.252276437239	62.8087794713135	-0.805170911762974	0.00466902167122444
MAT2B	508.924918935202	344.999630765373	-0.561159475178255	0.0347636050836129
MATN3	79.4255656406692	35.3750212955545	-1.16260722924702	0.0287374202763277
MATR3	5783.54107003432	4263.10578753664	-0.440056762508057	0.00229200271405684
MAX	643.56225453284	819.550345582383	0.34918442125241	0.0198298117007775
MBD3	1003.63557253401	1441.50943119156	0.5221047430716	0.0259523548749443
MBNL2	3088.27149874592	1867.87015115048	-0.725369769753249	0.0202240646770791
MBTPS2	344.017634607932	183.81683348792	-0.903030279561805	0.00252970602847236
MC1R	54.7489742092473	110.604325484812	1.01647884241868	0.0269210372781784
MCCC2	369.649626691111	287.043445134994	-0.362938867163076	0.0486593378150032
MCF2L	3721.54885986743	5276.82156597734	0.503772422980379	0.0154274539858247
MCHR1	124.192219498875	51.2212427785132	-1.27751114070824	0.0451950857487739
MCM2	152.673634820918	71.0126151362148	-1.10060942319027	0.000947469686161828
MCM3	370.730026602936	253.727859520834	-0.544894277160956	0.0109289127563982
MCM4	552.031992588906	309.774715886335	-0.832936604623385	9.15640451384823e-05
MCM6	268.446102810279	147.118978069059	-0.867716823146692	4.3126428457874e-05
MCRIP2	242.826084821476	377.229997402111	0.634408302862103	0.0448169645618638
MCRS1	567.572928380248	441.204854471617	-0.360903832429539	0.00367027437148388
MCUB	65.697348804966	30.3390404517252	-1.10818697751616	0.00035748565675359
MDGA1	326.579099326456	1272.68825976362	1.01737158506676	0.000997072196980061
MDH1	2632.06648508799	1270.08078267654	-1.05125901442721	0.00786626100848956
MDH1B	40.7802629090473	23.2191421003695	-0.807517347401011	0.03264384733238
MDH2	1573.28000362317	994.969937116522	-0.661175689912647	0.0120817719620212
MEAF6	524.861138883739	354.20938735506	-0.567574855756509	0.0224617049389928
MED10	259.045347100641	191.258939109549	-0.441379661807276	0.00279179179618408
MED13L	2301.15759549139	2742.41049322969	0.253375635039239	0.0276625206682765
MED18	92.1549830469788	60.558932662387	-0.604394458477994	0.0126047538452225
MED27	204.48012990881	143.854907364763	-0.507522059972741	0.00972101192485197
MED29	1371.51876552381	791.495880719172	-0.792968776025376	1.19405075298806e-06
MED30	79.1336909007651	55.1956789942223	-0.516957085003188	0.0453847850654131
MED4	273.647317491735	209.405321992413	-0.387200961420184	0.0489396725619817
MED8	306.344872381621	227.957802080811	-0.424444032447748	0.00112008711093171
MERTK	339.523860439395	701.110959099908	1.04584775873607	0.00355211809821852
METTL2A	158.748784216749	122.003894853723	-0.381114847087446	0.00157325408107662
METTL6	297.737703816829	239.063296022522	-0.315067389927783	0.00109538102323565
MFN2	2900.16467066209	2265.7209960359	-0.356115041566773	0.00886124032652695
MFSD14B	479.562514687175	320.682674835836	-0.579920073314251	0.0373275979885297
MFSD6	2423.9391270651	1288.73756553533	-0.911182023202693	0.000459029061339105
MFSD8	220.623665420996	149.369846702409	-0.558545779299343	0.00417401761070977
MGAM	40.929413679475	82.2366876815559	1.00338826525049	0.0362948573574259
MGARP	3.99955263997474	11.4468961669618	1.523705458053	0.00586902171550082
MGAT2	197.88712520481	146.9367190708	-0.425337224190674	0.000660009987520847
MGST2	45.0759270089177	66.8290395902165	0.568768640060656	0.0377950991601465
MIA	0.435519035521013	2.68916442708627	2.47314717787931	0.0308557687286798
MICA	63.5505322929161	124.141005066853	0.968924236338968	0.000594419459240539
MICALL2	871.613480194877	1598.28889878858	0.875096653571815	0.00928923714435047
MICOS13	339.088227833143	218.42993387333	-0.635724477998854	0.00019332645088323
MICU1	783.289318958564	580.749079277594	-0.432081150123146	0.0358703808259836
MIEF1	672.643975004908	552.375095139113	-0.285128398085669	0.020709297346046
MIGA1	1433.34987184713	709.793926445903	-1.01361033740195	0.000759931591871887
MINDY3	579.191673296363	433.447346444748	-0.417832741446807	0.0294859861550267
MINDY4	26.3677002889137	52.2755297852249	0.982358336826345	0.00759691488496646
MIPEP	177.557870920293	113.338858863735	-0.643154192437615	0.00813341891168067
MIPOL1	173.620507122372	240.163725204308	0.466308026805446	0.0475044964217612
MKNK2	954.736606948032	1729.27727195817	0.856830077743148	0.00478852453355257
MKRN1	891.170513566096	696.730382182503	-0.355005485424323	0.000459004146293951
MKRN2	465.196858108234	351.632580258244	-0.404485669094296	0.0143934793602926
MLF2	2287.42797552935	1533.73437045187	-0.576769755378872	0.0162025413927943
MLLT10	540.476192143677	661.753882767385	0.292966788500147	0.0231305128626882
MLLT6	3454.23968153897	4485.34972033502	0.376956901412498	0.0109306186698778
MMACHC	262.478750293475	156.153953053796	-0.747983993018907	0.019247301208314
MMADHC	302.835666483952	187.327829068146	-0.69177236608626	0.000134118191761469
MMEL1	3.78263754667403	18.1817093847288	2.18222674326119	1.27905126374115e-06
MMP21	3.61239032058476	8.66329875282344	1.25417611269512	0.0307180891333996
MMP23B	1.5345912119588	6.44873753415667	2.0520747280463	0.0161559421732613
MMUT	580.820699233967	389.413207494003	-0.576686597975723	0.00229200271405684
MOB3A	411.869171609284	590.703872402214	0.5202091001001	0.0066472806916676
MOB3C	205.925909595877	285.127620029876	0.471218964193078	0.0283582211439316
MOCS3	121.231043645877	86.4135164702328	-0.494677025776796	0.0106842568861809
MOGS	391.634091752598	324.304911867309	-0.271086588937423	0.03264384733238
MORF4L1	1818.65461563966	1322.35023107324	-0.460042657526349	0.0116001696622481
MORF4L2	1980.97956641451	1274.29515704161	-0.636681391384904	0.00527576653053842
MOSPD2	540.683278641569	245.786079265391	-1.13675468937767	0.0309752443088343
MPC1	447.34337515646	258.139215434203	-0.792074813789513	0.0156636245721604
MPC2	478.566662152332	318.391465982396	-0.588532275496632	0.020709297346046
MPDU1	322.083182843979	214.919093146633	-0.584203855925135	0.00125176096312226
MPG	281.46515974444	216.420997907305	-0.381240049701545	0.00507169808216886
MPHOSPH10	297.257544206853	223.416491431168	-0.41104782295151	0.0216523551953828
MPI	570.986437866238	431.107180175227	-0.405243762818348	0.0033888701908485
MPO	24.0186141038388	11.6845144954576	-1.0388511715833	0.0472277572689588
MPP2	1772.97543602681	1084.87005577295	-0.708191045590525	0.000567768678655935
MPV17L2	117.609193641304	54.051668960524	-1.1210899752167	2.18480921638873e-07
MRAS	1765.75024731619	3344.39669409365	0.921342627133043	0.0285239027992934
MRFAP1	4563.93588269692	2966.00162141801	-0.621681225635567	0.000204413881200637
MRFAP1L1	908.134150514079	705.720106455325	-0.364337990581839	0.0375442015799927
MRGPRF	28.9044385968421	82.1682104795448	1.51838612490006	0.00521514930894994
MROH6	33.3495424659198	116.43236468918	1.80058122951555	3.08841916238127e-05
MROH7	51.5072252429197	110.579116161241	1.10817893306183	0.00291741997258993
MRPL1	111.333498187154	76.2558399483338	-0.548727615868133	0.0358710899478239
MRPL11	112.714439264829	85.68084974219	-0.393811718302946	0.00355584125403109
MRPL13	86.0642990853602	61.8578714765751	-0.478821590556639	0.0251116666765437
MRPL16	178.61926060717	118.887780246806	-0.586620978988105	0.0046714186703654
MRPL17	191.406406290624	143.166661575356	-0.421761277014037	0.0289297901061976
MRPL2	48.4121520985833	34.721653665919	-0.477703525123302	0.0326517806184725
MRPL20	426.273186900331	306.520922065134	-0.476311172455532	1.15451534386356e-05
MRPL21	220.596826931926	166.159810347536	-0.407998327607794	0.00493857030246759
MRPL24	297.344401054958	193.81144151683	-0.616197336388606	0.00156912911570903
MRPL28	593.144081148539	366.587378649245	-0.694875219381734	0.00031802817748637
MRPL3	359.544356718337	218.600203341104	-0.717481010062248	0.000810861057320072
MRPL30	292.577267287085	174.66794572041	-0.742832476541646	1.45546478090024e-05
MRPL32	184.162866746754	122.5778645932	-0.586578193856096	0.020044372149534
MRPL37	385.30235506442	286.845277837927	-0.426585426525049	0.000662270244848529
MRPL40	178.941078418977	112.940010251353	-0.664260431882017	6.33532907548771e-05
MRPL42	1024.49468371538	695.96170333824	-0.557559095711715	0.0331817346638686
MRPL44	205.125754461625	133.158471190971	-0.62417585019746	3.08565630915172e-05
MRPL49	376.151351600993	307.558815730523	-0.291279738420339	0.038212596354865
MRPL51	315.760202266847	245.790666415757	-0.363095616978505	0.0178438057303932
MRPL54	158.357927227089	102.554174183031	-0.624988622837016	0.00113422235471951
MRPL55	298.697451156264	189.327774685047	-0.65808088227358	0.000926320816101638
MRPL57	251.41672750202	194.080574483335	-0.37699120057998	0.0151416665310969
MRPL58	108.010817379023	78.9870849845085	-0.45209899252803	0.0241223279321841
MRPL9	211.188281218752	150.422669386747	-0.490088184224507	0.00233205664714252
MRPS12	139.970841356821	95.9320243529273	-0.54788485305715	0.000681959355393386
MRPS16	580.739812646589	449.222746909616	-0.370840479691486	0.00302042845627619
MRPS18A	193.450871453384	147.01448399429	-0.398151042506393	0.0327885492990957
MRPS18B	374.013997778991	220.048083532862	-0.764119511483804	0.0011310828077381
MRPS21	535.114305551263	357.362835581293	-0.583326155059069	0.0179763122694051
MRPS22	292.971491995865	203.448258843892	-0.524439680453296	0.0151469214571098
MRPS23	624.036322511695	423.554671452755	-0.559738930645362	0.00210742204292065
MRPS26	428.312475772937	331.028996139731	-0.372513097962302	0.0183782140312278
MRPS27	542.912905272318	386.347541216234	-0.490968839216021	5.45041573895902e-05
MRPS34	441.97389610405	344.941433498844	-0.358567466407182	0.0284368204063655
MRPS35	361.663680485802	263.445786847872	-0.458782321981569	0.0067878144452112
MRPS6	116.724598044884	260.819222472418	1.15761309209992	0.0107571752489485
MRPS7	365.091758405842	279.043251406067	-0.389429623062109	0.0287929455168918
MRPS9	177.184149350446	115.756207732698	-0.613179957405261	0.00289816630104819
MRTO4	343.810867101487	216.851169742227	-0.665179587340696	0.000294774355778349
MS4A14	17.2279041755171	43.7206770816885	1.36245140921149	0.0204592543052589
MSC	43.9149615331692	19.7264815747453	-1.15916643496538	0.0414248791679192
MSH2	554.192326443146	426.525742605558	-0.377820305232193	0.0449080591353869
MSH4	22.0523282576791	52.3197586863336	1.24117547737459	0.000163030665521274
MSI1	173.3680999136	263.747873493822	0.605465296236487	0.0156090556588438
MSI2	1485.74608882424	2131.6398888219	0.520844284188442	0.0484445824346089
MSMO1	471.644940728595	287.129119608378	-0.715594545098509	0.0147564117409348
MSRB3	168.693126948328	339.205305184076	1.00705152536968	0.00010880169463685
MSTN	11.4907394719487	20.7326266962088	0.852269388607297	0.0099578033669233
MSTO1	78.7342946641881	55.2721910575765	-0.499075935929203	0.0284368204063655
MSX1	62.0534782435663	136.692601535852	1.13650624301643	0.0101319991293552
MT-ND3	5951.46046275965	16570.8169415023	1.47730185146273	0.0276940201021593
MT1L	28.212742431449	51.4481342446597	0.872440435811336	0.0344710932665632
MTA2	1153.29122210774	788.231322359224	-0.549047157568258	0.0175332174549545
MTCH1	4724.98336511601	3210.65125826875	-0.55753523420287	0.00148262099408502
MTCH2	534.76007880649	325.519387153213	-0.71572030792922	0.00231796325567435
MTDH	1632.24897210789	1169.93263382169	-0.480037904141808	0.0395953668419332
MTERF3	92.9219346432429	66.4550882636845	-0.479724805828519	0.0167707122830566
MTF2	354.080701973873	256.921938232037	-0.461136811041625	0.0414515855709457
MTFR2	4.70386354868388	1.91078175011108	-1.25730908053741	0.0472984757898229
MTHFD1	741.53301585225	503.251457289655	-0.559699037475288	0.00313229020710222
MTMR11	109.613348445072	170.640752711898	0.640378657631275	0.0216057182480752
MTMR2	880.71293620701	540.047095012215	-0.705174431844598	0.0215459532558676
MTMR4	1605.92375043197	1339.64164675674	-0.261501993602387	0.0255709625020886
MTMR6	792.264498948834	395.748207096365	-1.00112223054285	3.27539525370289e-05
MTMR7	752.376974053524	447.769075060266	-0.748181176059736	0.00266480386608426
MTMR9	915.78259710092	639.264250023402	-0.51891824243207	0.0379638286033689
MTR	1595.03573798071	1151.05642953777	-0.469975850010979	0.0301780660644086
MTRNR2L8	36.9436853104551	16.7648668339353	2.58650866162813	0.0196975931017938
MTSS2	8449.63788406249	16939.9765652059	1.00348474831323	3.28181822006626e-05
MUC20	138.98766431126	274.336957868074	0.981650750405861	0.0242685935319184
MUL1	397.366954062765	284.082186285541	-0.483668181122297	0.00314790512218698
MVP	1356.52522152587	617.710053662826	-1.13458050409078	0.0151980573200034
MXD4	1231.19585085332	1906.39429329205	0.630785217932897	0.0187188486934858
MYADM	971.759996565167	671.108343619533	-0.534210202237269	0.00084331761267156
MYBBP1A	1217.09845099561	926.96616280121	-0.39243495148661	0.0185412714911143
MYDGF	279.999592098177	187.8708892326	-0.57352897616995	6.33532907548771e-05
MYL12B	715.380578718956	430.988611699604	-0.731406792964034	0.0027104953164814
MYL6	1818.63961544613	1335.0561715474	-0.445594240388694	0.0036270071099407
MYMK	4.88657729119641	0.465925789364688	-3.32536798248974	0.00952330080816078
MYO1C	369.426894609213	535.208156994762	0.53571811989464	0.00311542942103982
MZB1	1.20047868087334	5.20927977414794	2.11121180248891	0.0103803044212018
MZF1	582.666811997527	748.571750822592	0.361140555963167	0.0455720222056218
NAA16	294.752892129048	392.516188825436	0.413300825208864	0.049443084398291
NAA20	240.927196741494	171.147315435683	-0.494329210424864	0.00666348410574588
NAA35	651.074559014824	501.941651099743	-0.374715251770305	0.00368382296099403
NAA80	148.399111551788	90.6373044908132	-0.706031754029886	9.5845826289889e-06
NAE1	347.579031807299	265.607745738747	-0.387207855399698	0.0334279879538252
NAF1	267.601840598487	213.353339653716	-0.327134440664815	0.0272900066896502
NALCN	2085.80253065	1436.55452032861	-0.53779084946209	0.00197994707157239
NANOS1	54.9654815285024	109.753740929839	0.997323573616029	0.00614343671888242
NANS	182.859968016284	130.849914381764	-0.483798840636762	0.0182202400185328
NAPA	1011.66348293259	765.040417070024	-0.403499841033979	0.0158054803454887
NAPG	935.633457765961	607.539590779911	-0.623075314396764	0.0125292903355045
NAPSA	8.98319967194367	18.8008284280877	1.07889693532411	0.010805312303546
NARS1	1668.24631067439	920.296201817864	-0.858132785809405	5.45041573895902e-05
NAT16	20.5481445760486	9.35770679256409	-1.14819070590323	0.00401583945399753
NATD1	194.503821767055	278.00588822676	0.516393913757614	0.0111395562947897
NAV2	1884.97763493781	2447.07562910521	0.37681883628229	0.0373237394745825
NAXD	893.984171998076	662.667306869681	-0.430911204131736	7.02620653508697e-06
NBEAL2	341.104840530204	656.096090097767	0.944162802100574	5.75191246746511e-05
NBN	560.418564761693	406.34534539989	-0.46309213852189	0.0451787687894985
NBPF10	37.9938839552783	68.3320531976488	0.853525265471952	0.0384442342409537
NBPF14	45.7311314274688	76.3600484187456	0.730327128907015	0.0371892818505439
NBPF20	35.1531468023845	68.8545552662995	0.972064126774914	0.0024545080132682
NBPF8	43.8566320430409	71.892771693794	0.718029508469953	0.0238989497389074
NBR1	2480.69419943923	1717.74578958844	-0.530103965756897	0.0302191196197941
NCAM2	2774.97848783547	1805.52634868655	-0.620045253087841	0.0122247049060241
NCOA4	1615.919422038	1132.18551271888	-0.513041155793255	0.0245701801975312
NCOA7	2328.69357498926	1461.99351540112	-0.671452135385567	0.0186160151562564
NDFIP1	3006.21691368468	1809.24529551026	-0.732585878681769	0.00788934208595761
NDFIP2	1186.29153803441	639.478771228453	-0.891581571471231	0.000778878782546299
NDN	658.149932482976	390.99182384565	-0.75114292198423	0.000319482614561305
NDUFA1	411.799052476927	293.802410686711	-0.487041745630217	0.00240814975373987
NDUFA2	264.366881385723	171.889503430192	-0.621371256522213	0.000262277309114394
NDUFA5	609.946590591385	348.651065939525	-0.807265804756476	0.0335670003688947
NDUFA6	311.048889273625	195.950632579497	-0.66764239928761	0.00376016321331296
NDUFAB1	360.782173384028	226.806507517124	-0.670288531492699	0.00861775240784887
NDUFAF1	192.098373817318	119.957025223261	-0.676592748496859	0.000296286926331849
NDUFAF3	548.505248884287	395.933635784003	-0.469346430907503	0.0121754151450342
NDUFB11	406.925945297433	303.930568428695	-0.422055799805913	0.0140463723279026
NDUFB2	501.986837997577	409.875624691145	-0.294062448269524	0.0104447367752726
NDUFB5	663.832065977975	389.619444247372	-0.768941383241642	0.00481243894301321
NDUFB6	241.182491024766	151.051937219028	-0.674294019079466	0.00014153411466745
NDUFB7	617.749943932994	442.002823118035	-0.48375835120072	0.00991677941699476
NDUFB9	719.135019238744	535.214956287285	-0.42687244558013	0.0247777627248026
NDUFC2	322.780486255922	193.564176988663	-0.738082222428766	6.61690008987751e-05
NDUFS1	3201.66883516333	2314.33618412535	-0.468240418428251	0.00944071762748529
NDUFS2	1169.08650343805	798.452870112853	-0.549531030747203	0.0113399671284298
NDUFS3	492.974560364698	298.729624189502	-0.723018068963992	0.000134510694731556
NDUFS4	216.038635228261	147.62415656632	-0.549770444583191	0.000839572935051101
NDUFS8	610.52758906207	486.326872383863	-0.328593077642492	0.0312818594250502
NDUFV1	1915.21339280064	1286.16161645878	-0.574090454653149	1.24816130315825e-05
NECAB1	2472.9536593525	1059.33903167184	-1.22296605414791	0.0013020702744297
NECAP1	780.508542555004	485.418176441139	-0.685504866349961	0.0457095595395607
NECTIN1	2685.97185093206	1606.15059871276	-0.741632453851835	0.00499585268220384
NEDD8	309.769821604044	209.263563531183	-0.567334544859554	0.0169819419125669
NEIL1	330.892500716549	513.053003430435	0.632987092405133	0.0189644029107819
NEK2	11.6442191191986	3.18709605985984	-1.84146864462311	0.000952725697817349
NEK4	466.936526726799	594.90187899064	0.348168602379207	0.0206067997686936
NENF	582.281638561652	341.047918583164	-0.771192694673244	0.0402295234509114
NEPRO	405.200278811229	254.995501149548	-0.666401719583305	0.00219433858376384
NEU3	400.251513426067	308.660101465376	-0.373486949598718	0.0263019145529065
NEXN	24.642920698065	41.03300166443	0.756320807037155	0.0112988118566632
NFATC1	138.105548515026	220.418948167821	0.675745798556187	0.0400871795739825
NFATC4	155.983123051515	321.440278048263	1.04521764419586	0.000680765260178234
NFKBID	44.4313154798216	100.964599213266	1.18207667967119	5.44876696069791e-05
NFS1	363.287181146607	252.496249808921	-0.525593821091038	5.811781038947e-05
NFU1	141.602421752078	102.832038586166	-0.461964092563797	0.0203476647942094
NFX1	944.542724519031	760.006933829267	-0.312601758141427	0.0219609884566993
NHLRC1	90.0474573432214	47.2219673579913	-0.92233008612381	0.000212911220751817
NHLRC3	377.016104897929	255.310816382081	-0.56039520242802	0.0414272191600756
NHP2	375.840343853263	251.57477234895	-0.580354486976711	0.000594851695477498
NIBAN3	13.8270304464665	40.0879668526229	1.53176858028182	0.00501003166134129
NIF3L1	204.697953888999	117.383128265842	-0.801785672860589	0.00157325408107662
NIFK	166.052477331955	99.3798213901263	-0.73941280579904	0.0018130589224131
NIN	2064.58360495042	2595.53058557888	0.330115246841552	0.00462906450584998
NINL	267.359127729912	526.466634540132	0.978106393444212	0.00229200271405684
NIP7	116.220669784146	80.1118967815633	-0.541228999767817	0.0039108564067377
NIPSNAP1	573.788684447866	390.20800553215	-0.556776808897874	0.0332198186334981
NIPSNAP3A	192.089427680914	132.19188631487	-0.536336360204773	0.00277979548751055
NIT1	281.562786995499	217.881163641321	-0.367676205966502	0.00906413853418983
NIT2	279.80531462805	199.981832768243	-0.48293409599345	0.0101741808168671
NKAPD1	243.545053902086	194.423466847325	-0.326551601898722	0.0340361562146827
NLK	1373.79732388102	973.965743761191	-0.496339842083964	0.049443084398291
NLN	599.604473201016	365.771028630074	-0.712616946742576	0.00385683128960015
NLRC3	12.5912220308171	27.8971317348823	1.15945406910991	0.0178918017039377
NLRP14	14.1191830415528	6.28996106266246	-1.1488347613243	0.0160004694331187
NMD3	439.886367521283	315.002871109939	-0.481665628383752	0.00340061505079828
NME1	170.078911349297	84.3422101188897	-1.01212699588782	0.0102261530677581
NME9	68.5714460023069	99.3375095764152	0.534972475962562	0.0219983823431475
NMRAL1	501.419829468539	311.399739596486	-0.685624613337772	0.00613065580795847
NOA1	284.582116376454	185.192052459622	-0.615849206140805	5.41205737525229e-07
NOC2L	934.055517947443	762.391617573931	-0.292907815991746	0.0171124632906889
NOCT	122.06152259267	75.5456278268649	-0.6955125796331	0.0150589718926212
NOL12	60.2530688955281	110.333366310945	0.872866590211278	0.00564500433075504
NOL6	808.113612991506	553.949765331268	-0.543946676023647	0.000378904407690428
NOL7	427.613066652533	355.17512854028	-0.268926082091406	0.016255926755647
NOLC1	1217.7819519444	873.081367384405	-0.480542735545934	0.00205674539593421
NOMO1	579.213588965477	392.353216812027	-0.562061845133558	0.000935064042370425
NOP16	91.6010792464935	63.8659260525638	-0.523798732987525	0.0376634488654409
NOP9	1004.9475444628	759.758866242237	-0.402815387853223	0.0280230944382517
NOTCH2	2106.06321805863	3502.73100320008	0.733950931894349	0.00724672793005793
NOTUM	5.30431713687609	16.8839089558519	1.66073900200139	0.0259752806617046
NPAS4	56.550924344728	6.33416000455702	-3.15892653912278	0.0300938218358942
NPC1L1	3.47226812874045	52.3559449100153	3.89255310141427	9.40548370481643e-07
NPIPA1	48.7601739948102	99.0077367969566	1.02272480573563	0.00551075252525206
NPIPB11	19.1632107700626	32.7006631442139	0.789589138722129	0.04259138797368
NPIPB3	22.844357208357	60.2869380659588	1.39980041876894	4.07380022604707e-07
NPIPB6	2.07150746655575	6.01374359159749	1.49798969783771	0.0160356852228445
NPM1	924.319021410939	624.18552580816	-0.565963172435772	0.00462906450584998
NPPA	28.5524015157296	10.0681274266105	-1.49487005888201	0.000269368735104132
NPTX2	1611.89346067213	549.628744313801	-1.55210612842174	4.62982615416909e-05
NPY	206.324311133299	92.5276088522855	-1.15647710798938	0.0152218749713815
NR2C2AP	95.7941737770313	58.7168265917169	-0.701396310842216	0.0127931504782845
NR6A1	108.705436681457	154.936143400139	0.509104921316858	0.0406878984296382
NRAS	391.060730979706	246.481459682366	-0.665176578446842	0.00772276698448905
NRBF2	122.210810060574	77.0346492463786	-0.667255138530751	0.0202374194366316
NRDC	1780.77809250532	1470.41694964772	-0.275932932664748	0.0116018241795025
NRG2	145.116660751437	234.87361439147	0.694508678824257	0.0214057696226448
NRN1	964.090995572396	440.202309289672	-1.13119626390092	0.0377665877829746
NRXN3	3971.78398606251	2569.30303153786	-0.628449429455093	0.0206651823706207
NSFL1C	999.01256937132	826.142005733779	-0.274939665492528	0.0270311860661321
NSMCE1	291.934962946365	176.87895131589	-0.720600315434928	0.000262598854510487
NSUN5	220.128299913182	142.54097556965	-0.625581195041825	0.0335970478159571
NT5DC2	197.894516814008	288.632207376828	0.544898117687519	0.0301758111022363
NTMT1	239.266331393605	182.904352543179	-0.388534940684111	0.00964227834032388
NTN3	28.1724507997045	55.1515864163229	0.970362616241308	0.0011310828077381
NTRK1	17.6248603195909	7.2626682836995	-1.25252207456348	0.0122119499917165
NUAK1	2601.21953448444	1679.25634089653	-0.631372065554676	0.00512091736789342
NUCB1	2196.08978962049	1662.37432348052	-0.401638582856811	0.0326762121351646
NUCKS1	6316.59257475277	4027.40227833813	-0.649251714264829	0.0213262212125958
NUDT12	215.631169339443	119.916009337221	-0.844639700331887	0.0339342675950306
NUDT18	179.525174803952	92.4661827270415	-0.954587583387651	4.35744708658316e-05
NUDT2	170.888524821095	95.8772346168288	-0.832236912427639	0.000839572935051101
NUDT21	1128.7887348142	673.258047989045	-0.745661846317503	0.0024131748619374
NUFIP1	118.940265752277	78.3533525401958	-0.599054533790004	0.0123653014179444
NUP133	940.492038036129	635.576282279324	-0.564604805191317	0.00492462543456597
NUP155	471.80860770642	352.416703636644	-0.421113471690787	0.0106842568861809
NUP37	49.4364314393868	28.6522600087624	-0.772918926242708	0.00693832342189419
NWD1	356.686127208492	813.739763696757	1.19027274289133	0.000233877385746859
NXF1	694.770937721415	962.277776171427	0.470675920239182	0.0139232521852269
NYNRIN	220.382488893921	466.450734606509	1.08188215081377	0.00115338653201739
OAT	1167.50947179797	649.463033660585	-0.846068327834695	0.00157739632991425
OBI1	236.641124092525	161.905202213699	-0.547180192527595	0.0269937201680568
OCIAD1	1452.29472663136	887.675477807503	-0.710084282550474	6.34738106359642e-05
ODC1	334.308041006193	225.03291772911	-0.572599212428118	0.00100798044917255
ODF2	387.398721105448	501.399141925784	0.37290092290992	0.0483402467838284
OGDH	2368.65442617511	1815.30599245092	-0.383910848628838	0.0023632132643494
OGFOD1	421.510112039967	222.4535534015	-0.921233824412575	8.39071286172359e-06
OGN	19.4999192291179	30.6419663412177	1.92675315557039	0.0227404903861388
OIT3	1.68698392405331	7.44386346179279	2.14634205316904	0.0455720222056218
OLA1	669.719986216955	370.195027744527	-0.855260060665938	0.00492290832523828
OLFML1	6.68364140664471	15.2016557169008	1.17985818359264	0.0112614141391463
OMG	1116.3427244459	493.960378706707	-1.17611632486691	0.00762037724956074
OPA1	2041.14355047513	1204.57307220715	-0.760861036842683	0.00125176096312226
OPALIN	3712.53113670369	997.482696606079	-1.89597053559641	0.0375020124558521
ORC3	395.851532404291	236.199174217349	-0.745181100070649	0.000617928834334834
ORC6	45.6643186766736	28.1767049173889	-0.701006636068183	0.0243557982384896
OSBP	1006.401297754	721.834448497872	-0.479756343411422	0.000315153531201832
OSBPL1A	3049.61066623468	1985.96371787187	-0.618624307248733	0.0324933621205806
OSER1	273.042938963022	208.26011059807	-0.390882434023392	0.0109614783646951
OSTF1	437.132125057729	218.524544919552	-0.99897374378237	0.000413457971389886
OTOG	13.2939081924772	3.49721031553811	-1.935779500913	0.00685216705290485
OTUB1	1231.59792247166	794.326741696837	-0.632942475867829	0.00557712651153091
OTUD5	1166.92169879949	907.12114122237	-0.363624127681273	0.0147362221979623
OTUD7A	2217.07433998729	1645.46165078548	-0.429905153254572	0.0114318934809907
OVCH1	18.7220377111279	40.7944592801163	1.11811206228319	0.0198392063251373
OXA1L	428.606211404506	315.608307717522	-0.441112151554928	0.0177606446948223
OXLD1	203.894300861775	148.850453793351	-0.452120448471577	0.000502694007538483
P2RY2	19.5496610609786	51.3281521056644	1.39199015529816	0.000324917622947679
P2RY8	3.81483873181045	15.663463763542	2.13303297825583	0.000319023202838846
P3H2	60.0163521235503	95.8614841564661	0.679567589405106	0.00849818003778125
P3H3	211.408103169679	481.962197771475	1.188548740453	0.000962153419163557
P4HB	1929.6766456756	1440.66807540437	-0.421439235843293	0.0101715025372219
PA2G4	571.178984511803	383.358911174029	-0.574803559589821	6.19452406593506e-05
PABPC4L	5.20821363682205	11.3076179368102	1.10535250227972	0.0494964280142066
PABPC5	59.2872441925872	37.7895591284276	-0.647689014892242	0.0283243415575059
PACC1	608.84654920087	241.93255876235	-1.33089568097984	0.0283836295790728
PACRGL	417.830235400912	313.87278916507	-0.411527298731483	0.00524444416096843
PAFAH1B1	5534.18629307391	3701.02124483902	-0.580485279774742	0.00156912911570903
PAFAH1B2	1880.7076836845	1217.65074745625	-0.627048786015247	0.00535993633255925
PAICS	662.899022223426	491.056455138148	-0.43322199066155	0.00355211809821852
PAIP1	389.444640150586	308.877933545809	-0.33387459419918	0.0197195457466899
PAIP2	1021.94144399767	680.46109829204	-0.586776470360533	0.0133018953624088
PAK1	3007.95769686771	1481.73787095927	-1.0215198158012	0.0359808812949661
PAK1IP1	119.346587287772	87.8828237516237	-0.446374049556921	0.0431796528504482
PALLD	719.137197208681	1413.23041183946	0.974456788933611	0.00128956748503773
PALM2AKAP2	2937.26154665103	1756.30505436447	-0.741753442655415	0.0194186107751728
PAM16	40.9065168044274	71.3567961420504	0.807598028145045	0.0422031794878708
PAPOLA	1236.55833598087	1846.77655719641	0.578380119281391	0.0112988118566632
PAPOLB	8.13103196590984	19.6672345731277	1.27133208943741	0.00179396516296124
PAPPA	18.7517751065955	9.49512611994153	-0.960898606446887	0.0247446372977647
PAPSS1	1211.11232436923	700.352169856553	-0.789773217138741	0.00107292350402519
PARD3	497.370637272166	852.614763526105	0.777438306958543	0.0221442408934613
PARK7	1154.03444106196	817.78507178621	-0.497130900015045	0.000801982929461986
PARL	70.4556439807251	46.9795276648058	-0.574541409805039	0.0172449808011568
PARP1	2921.62886551668	2045.05662003486	-0.514445165965252	0.0112048472707647
PARP16	84.3973650243665	115.801780431433	0.464298349718646	0.000947469686161828
PARP2	393.836158312573	246.839743009457	-0.673368082110833	0.00236491464970231
PARPBP	17.4790092839977	6.56711579116586	-1.38916124463848	0.000545352414366499
PASK	270.678416373843	485.006309045378	0.841176339316347	0.0363944856125748
PAX6	308.389414507215	668.872515597933	1.11677759436873	0.0147583656469681
PAXIP1	153.988454760404	251.978496307196	0.710965557754563	0.0350093453903097
PBLD	126.983523533368	63.9931330322101	-0.98458941229739	0.0145716778869461
PBX2	471.063741561902	408.849232435838	-0.204393749917734	0.0426264763135352
PCBP1	1762.71591625874	1338.40174514238	-0.397405394189864	0.0128280917586169
PCCB	1114.28242406401	565.891299118314	-0.977043349000617	0.00395215547777207
PCDHA1	49.0173514628321	24.8770856078449	-0.980030561529176	0.00910462448999844
PCDHB10	102.990050975118	74.6920562838432	-0.46367249836378	0.0328574085735608
PCDHGA1	56.8098319266872	96.4248624858128	0.757576459835236	0.0062630732212084
PCDHGA8	81.967710387116	156.834479918112	0.935297532942506	0.0069345012254324
PCID2	384.649014550974	515.966434006664	0.424114431848253	0.0076517910137347
PCK1	7.29698108061686	24.2226343601227	1.76569965064112	0.0126047538452225
PCMT1	1326.13498674628	735.08818687936	-0.851362144163413	0.00570877188635408
PCMTD2	720.588261503498	902.478911338449	0.324736534715931	0.0483497342197359
PCNA	239.20796914682	142.447371468076	-0.746407329452433	0.00596205212789363
PCOLCE	35.3144098864011	61.1631693263513	0.800412879391364	0.0175472159346631
PCSK1	417.698464993742	120.997151692282	-1.7873658720857	0.0130826423853834
PCSK5	245.442404739511	343.663908999584	0.483695789731377	0.0378221677739367
PCYOX1L	314.278913298507	167.99149758571	-0.902502737869675	0.000486095719383863
PCYT1B	706.579706459383	542.586152007169	-0.381358049984134	0.0112812122190789
PCYT2	899.521259770281	694.440590859848	-0.373630068483346	0.0254917857255499
PDCD10	266.168768007534	184.500342012744	-0.527772609644642	0.0268558471750515
PDCD2	251.263449807814	197.504448894732	-0.347111943749885	0.0325664923572436
PDCD2L	33.6807924796091	23.3918666756332	-0.527201425407154	0.0414248791679192
PDCD5	258.91492381141	192.968353687221	-0.424032788630659	0.0407153347804146
PDCD6IP	1246.1414435464	929.389733438518	-0.42272034971604	0.0417804285068509
PDCL	310.369215835164	201.837406877027	-0.61922828421838	0.022885160462668
PDCL3	91.828938087879	61.3903664270473	-0.579145668780802	0.0348716568209562
PDE12	641.097630151672	477.404805742871	-0.424593166957101	0.00580831556181592
PDE4C	2.79842678193045	13.3692727790714	2.25715750967377	0.00505636223384387
PDE4DIP	2496.10740514701	3776.95736528407	0.597521351176622	0.00205932492179193
PDE5A	75.0092480676664	150.33488781632	1.00470250909034	0.00117142029733063
PDGFRB	982.606931998328	1502.43016487589	0.612759998145285	0.0158173744662449
PDGFRL	39.8491978493753	22.0589884252834	-0.845109058035479	0.00228830454800992
PDHB	561.637556612652	313.849275640504	-0.83920933708333	0.000823576991826001
PDIA3	1125.2889987687	761.441491682418	-0.563274830915384	0.00296433354107574
PDIA5	38.8446466546994	59.2045904735149	0.603996914829848	0.0258774247568438
PDIK1L	195.733380688322	141.428505476875	-0.468489016011214	0.0428900467448009
PDPK2P	2.17522425049588	5.84789469298259	1.43302706084559	0.0416322494131436
PDRG1	178.177683801668	141.029115201913	-0.340190614684937	0.04259138797368
PDZD11	187.032258380537	128.647046517595	-0.54083330504698	0.0297224358385688
PEBP1	7006.96971817583	4104.36940862003	-0.771530244145852	3.77327425071625e-06
PEF1	624.804970472661	410.769560086913	-0.604857033255451	1.12395806501405e-05
PEX11B	303.369730532346	204.668803744384	-0.568604370400353	0.0294811450921019
PEX11G	80.5557326579901	30.7233438867849	-1.38587952964094	0.016345329748033
PEX14	447.761906056025	336.639168917479	-0.411677815797883	0.0285239027992934
PEX16	488.41382471467	324.865026178408	-0.587041570942675	0.00906413853418983
PEX19	588.755392276913	436.758231997285	-0.43161874603623	0.00851770422032952
PEX5L	4372.1481526354	2557.03288620275	-0.773808057163729	0.00817379815080797
PEX7	79.0256567879353	39.331432406476	-1.00501875900072	0.00103717476694667
PFDN1	437.59646903555	313.584689691951	-0.481590367464468	0.000803305614167389
PFDN2	324.948825195935	228.955024682425	-0.505384457725873	0.0203754226909213
PFDN4	136.141276377067	94.9684755018733	-0.523061178966635	0.0202225022778727
PFDN6	198.677604498179	131.631611192018	-0.594883166327572	0.0187247353577167
PFKL	3819.48418647826	2656.28565272146	-0.523878616013533	0.00572053473181528
PFN1	1107.95322853216	748.79602259691	-0.564703442028554	0.00262899750012334
PFN2	2300.58493492859	1288.54363721829	-0.836352658978903	0.0392314315266285
PGAM1	324.925698252999	192.504997574925	-0.756071923430171	0.00671658109520844
PGAM2	47.4211872724191	101.725311265154	1.10770990155369	0.0144977031840857
PGAP3	350.247524330581	263.811323333753	-0.407493397587311	0.0295368816349445
PGK1	2981.47322118588	1787.90085237171	-0.737808354474026	0.00572053473181528
PGRMC1	1502.01819694725	733.124086605978	-1.03447945183678	7.43860055965027e-05
PHB	669.437367455321	515.381170130786	-0.376841198593709	0.0213949884805173
PHB2	696.292162804448	443.180593223857	-0.65156622093489	2.11515996555637e-08
PHC1	185.686700484158	262.050367316359	0.498708264190267	0.00247075600293785
PHF21A	1279.89289897882	1635.62864899648	0.354147801046419	0.0200337043220565
PHF5A	145.738516918928	97.3002300020424	-0.580932278652651	0.00514275485504309
PHF7	120.446835839252	81.1960340531231	-0.563847536180016	0.0401053050322463
PHTF2	361.707258661142	273.157838709127	-0.403961565830102	0.0434665201666252
PHYHD1	161.360269748526	317.048175045683	0.977432205745553	0.0131750106516523
PI4KB	1542.22609106272	1242.54318670516	-0.311150647949569	0.0282606988184027
PIGK	372.422897095184	195.945214033116	-0.925631794283958	0.00684880762475313
PIGS	588.733616898844	446.179840768696	-0.399076963581249	0.00070509924181515
PIGW	43.7762023916138	20.96771847806	-1.06419550272392	0.00204323080855976
PIK3R1	5051.83788100358	3923.05411265683	-0.36489807406426	0.0384205550523057
PIK3R4	648.880628366402	514.394732625646	-0.335234575954988	0.0367991021862622
PILRA	48.3958507663652	89.8428879783946	0.899641704248342	0.00311957582785653
PITHD1	1129.25355195419	685.510949712828	-0.720200408933479	0.0023065217455075
PITPNB	802.892445654808	580.760831489188	-0.467904213893706	0.047887341286982
PJA1	826.643434389057	560.298190446746	-0.561348103308005	0.0194924899216726
PJA2	6226.17803432642	3405.78335026742	-0.870392020398154	0.0024131748619374
PLA2G4B	24.4700427393386	53.9738300208345	1.14267724273263	0.0221189772766071
PLA2G5	17.3929721400036	41.9435284448185	1.26351125638972	0.0435929095674986
PLAA	384.047818145315	250.288107079548	-0.616674719997318	0.00101320290905033
PLAAT2	0.866372848805306	2.94146531228016	1.81122556971089	0.0465876769948562
PLAAT5	91.7290422004372	52.8508061815949	-0.800420055388804	0.00477805630622253
PLAC8L1	21.4428654190291	36.8853233468193	0.774345364680856	0.00286973709171937
PLBD2	1439.51694605329	1132.9489334135	-0.34523328479086	0.0331385286798884
PLCB3	221.980614471769	360.421516585703	0.699334067038763	0.00350755015536502
PLCD3	759.13282261236	1048.50765697211	0.466541192585762	0.0379464571401111
PLCE1	415.154456338097	632.183240883722	0.607853177627321	0.00399716874959711
PLEKHA7	198.48896813915	351.364580470488	0.825693860334978	0.0017384932821917
PLEKHB2	2335.29420012549	1328.70843704425	-0.813627451633847	1.28838454726347e-05
PLEKHH2	147.537033298946	268.993043220759	0.868804344999389	0.000475595967130924
PLGLB1	4.09956653445028	14.3074364532765	1.80715904569198	0.0122057747780253
PLIN4	211.131068037877	512.243891516337	1.28043303150077	0.00153637139103064
PLK1	76.5423838728702	134.224081166209	0.812474200833617	0.012233454057593
PLK4	28.7364880045426	11.6065484796505	-1.29476587289004	0.00662849962444566
PLK5	49.9676558948368	176.390549723995	1.81938682489731	0.00397115262503789
PLPP6	136.771282107526	69.6878451350464	-0.971299501139357	0.000293389412678
PLPPR1	425.588069156462	191.519518996531	-1.15177208703852	0.0352554439536843
PLRG1	542.176229738306	364.539295361661	-0.572014934140299	0.0118320315758923
PLS3	1146.53503507145	539.636753530969	-1.08696521742092	0.00357321950830237
PLSCR4	298.606050300957	508.713488253807	0.768307547269598	0.0122550061511162
PLTP	556.655031015229	814.622697712592	0.549617835297293	0.00454587878291628
PM20D2	153.557134936235	232.100716757008	0.591410516780026	0.0227222094523365
PMAIP1	4.36386755911428	16.7218196843355	1.90132377621048	0.000424459333785572
PMPCA	546.038045074907	464.174277734591	-0.234530997003917	0.0100480936718219
PMS2	312.417531163235	213.180310251974	-0.552323729240623	0.00290770308081391
PMVK	560.530511770584	420.743461503286	-0.412890413554519	0.00707969481844094
PNISR	1673.95602931619	3011.43884440502	0.846879671820259	1.16349607738689e-06
PNO1	126.317869712555	94.3999257075218	-0.420926677345319	0.0131678178752213
PNPLA3	39.3848590790586	23.572978411252	-0.729185717880607	0.0101319991293552
POGLUT2	40.1545552150826	59.9605561346916	0.582868416085509	0.010600406149412
POLDIP2	848.524890138447	633.34926270294	-0.422186937652498	0.00277408958491062
POLE	381.50717627863	825.350321649303	1.11398546081838	5.11757683654951e-06
POLE3	345.382476859309	251.656157802051	-0.458602882480362	0.00320887492329773
POLN	54.4677557880005	112.765030361861	1.05167303506007	0.0173383461517586
POLR1A	1294.06602823897	1056.72620283559	-0.291758679975397	0.0153029096923528
POLR1B	270.43265549543	204.582147709108	-0.400843773226734	0.0358703808259836
POLR1C	132.525777245062	93.2037377530691	-0.504179330226378	0.0237569555585889
POLR2A	5490.07919919499	3149.51996565271	-0.80149254831409	5.24023240426032e-06
POLR2B	1096.65145216489	647.702143070652	-0.759642093838469	0.000820707641101698
POLR2C	585.744169539484	370.69232241073	-0.659151751730293	2.12273289448509e-05
POLR2D	518.131874945479	378.857511792978	-0.450842890485841	0.04259138797368
POLR2E	1258.62297747487	1038.86343681242	-0.277406737058692	0.0411208215804162
POLR2G	342.466372124566	197.081276072963	-0.796441328526621	0.000637925605035551
POLR2H	197.17693684555	247.878992700139	0.327978050014498	0.020044372149534
POLR2I	385.649524139463	287.77687491074	-0.422829875881173	0.00953268846006364
POLR3F	140.793426165962	88.7907284973703	-0.666202024603044	0.0048605193833828
POLR3K	114.448782184063	75.4633316581741	-0.606877494816014	0.00140705870551643
POLRMT	1120.77462495038	852.42380193529	-0.394333608017659	0.0141132676089165
POMP	362.644423956842	212.580186051427	-0.769378024569375	1.15448533991823e-05
POP4	245.135189632935	190.172920182053	-0.367144071898911	0.0148298469880552
POP7	198.60978270073	134.028110333597	-0.568787637136153	0.0377366922242878
POU3F4	30.7800727568767	74.1606269490698	1.2581504090251	0.000182959830040158
POU5F2	110.596417140524	157.2272620338	0.515299198647739	0.00724362222104964
PPA1	854.124210141064	519.696323389248	-0.716643607811202	0.00183791271770651
PPARA	589.084043260291	847.340410875296	0.524749603645297	0.0247323150184501
PPBP	2.30604621251958	9.64028797201943	2.04762929909183	0.0352161275140124
PPCS	170.292845346502	119.909308062582	-0.504272765904102	0.00444025614043499
PPDPF	1519.60696547464	928.518780279431	-0.710656789801622	0.0296768972344206
PPEF1	45.6855118549344	16.4425406379766	-1.47821964237838	0.00515056758221561
PPEF2	2.57130927397616	8.95728286195201	1.77700847284775	0.0172810726810707
PPIA	1645.9395898632	973.034751028145	-0.758156871296932	0.000183197937883294
PPIB	898.988735764867	596.575318256061	-0.59117132780035	0.0151461943955072
PPIE	483.028242625618	321.356232382169	-0.587566952826566	0.00435675407511612
PPIF	709.670242339566	466.110600768486	-0.605468745509186	0.022771053696086
PPIH	91.355361520996	59.6338883754275	-0.607817006848768	0.00057253627419917
PPIL3	100.474215490645	69.1757881112969	-0.536869767469246	0.025981590244399
PPM1H	1603.35070575724	1013.79738770833	-0.660932768579758	0.00297910269860295
PPME1	1116.65428162163	686.802342236773	-0.701263332945673	0.00657134882137217
PPP1CA	605.130289898708	490.765720985717	-0.302296726973086	0.00150651165072659
PPP1CB	2191.60503419371	1666.62396459511	-0.395031449376228	0.0469928364696623
PPP1R13L	92.2633445955684	144.146583161443	0.647452842761973	0.0455545193537373
PPP1R2	487.652256586908	254.498107773836	-0.938246491934594	2.77037496774561e-05
PPP1R35	125.288830971411	89.2606378607244	-0.48560155734522	0.00365809939849137
PPP1R3G	63.7636837210219	130.052752158711	1.02481313193737	0.0479188088070435
PPP1R8	469.128782096391	291.81886878618	-0.68413797175245	0.0036270071099407
PPP2CA	1413.78393816627	788.428026686185	-0.842574054702786	0.00073651955933304
PPP2R1A	4323.41152919531	2962.81617766367	-0.545263430055752	0.0172449808011568
PPP2R2A	892.21999342137	578.746061985151	-0.624147663194076	0.0381675583091944
PPP2R2B	2600.00283672727	1889.7418876756	-0.460256722561909	0.00952330080816078
PPP2R3A	635.42717029912	333.554433613398	-0.929245285064317	0.0442333063673806
PPP6C	736.193355855648	464.574144703588	-0.663944980242595	0.0241408638833312
PPT1	980.085275226565	673.676473216194	-0.541067775511204	0.00982202886599901
PQBP1	366.847917379727	307.76697487949	-0.253679043588171	0.042472255385283
PRAF2	191.883191605441	128.278197619477	-0.580329469680757	0.000112747833064651
PRCC	695.26799141178	521.013692036566	-0.414051662300356	0.000184893580280625
PRDM16	369.237188740753	607.84729059297	0.718456709559248	0.040232006363256
PRDX1	1793.8511000358	1249.77022596061	-0.521238763290719	0.0294078559648862
PRDX2	1752.86792057987	1197.90920493077	-0.549335658883927	0.0228387924321453
PRDX3	629.577582937845	455.348297729365	-0.468142924702573	0.0377950991601465
PRDX4	149.400365800987	87.1231165677655	-0.774945231803831	0.0246268293672837
PREB	483.346367272691	391.589597135259	-0.303548014144661	0.0215923900679571
PRELID1	358.098640114192	272.893759702759	-0.394790306391755	0.0260617797882798
PRELP	436.939104144296	827.355884694409	0.920863790758855	0.0221442408934613
PREPL	5404.24444737685	2988.06644714525	-0.854881613105519	0.0329565827439473
PRKAA1	486.395063739169	322.09218735925	-0.59345692859436	0.0329587047719806
PRKAB1	337.159619661016	255.598403306187	-0.397129093642341	0.0375442015799927
PRKACA	1439.77111108535	1030.93122837115	-0.482027611642277	0.0189001334396202
PRKACB	4702.01882768127	2585.59940069556	-0.862744973446803	0.00132915790870332
PRKAG1	323.73711779574	196.47488545189	-0.719561158062439	8.42974996195902e-07
PRKAR1A	3642.60416209145	2105.59526981151	-0.790714699047969	0.000539671585207014
PRKD1	183.975821362392	265.109891634413	0.528108993489646	0.002418046050889
PRKDC	4537.62064354308	3254.86343458467	-0.479287512909746	8.97976912822816e-05
PRKRA	353.364484141338	240.973751002698	-0.551491004141665	0.0150040708923308
PRKX	216.777621581345	403.933571223452	0.899325084813302	0.00743916206165863
PRMT1	799.451659004169	627.305892934683	-0.349980177287922	0.00590876329942225
PRMT5	433.633306410363	312.66034530756	-0.472305127374638	0.00411925108172449
PRMT9	173.257001570703	134.27126693613	-0.36699903695256	0.0425054179293445
PROB1	109.152231185075	159.773661815224	0.55121999560207	0.0322214593477659
PRPF19	1932.55508415859	1190.34810648109	-0.699241685633544	0.00179396516296124
PRPF38B	489.228337769915	651.745768198064	0.412698548731377	0.00687731998496757
PRPF4	274.525386844265	185.081615596762	-0.569457515321103	0.000435703546744059
PRPF6	1803.91718864597	1239.63891224746	-0.540772057976843	0.00107136692695173
PRPF8	5472.11775564667	4309.62023243695	-0.344600635086157	0.0413756983616279
[truncated: 987 more rows]
