# Supplementary material for: Sphingolipid Metabolism as a New Predictive Target Correlated with Aging and AD: A Transcriptomic Analysis
Source: Medicina (Kaunas). 2022 Mar 30;58(4):493. doi: 10.3390/medicina58040493 (PMC9025366; doi:10.3390/medicina58040493)
Supplement: Supplementary file 1 [file medicina-58-00493-s001.zip › Table S2.tsv]

	Old	OAD	log2FoldChange	q-value
AAGAB	433.624972795576	318.896126854994	-0.438048479169352	0.026347701054682
ABCA6	202.519245291265	427.207854420443	1.07556204890183	0.00464906108917298
ABCA8	531.706541338523	1558.35664817517	1.55570361064438	0.0155096625436789
ABCB6	51.7345105933689	92.0445815941048	0.789451961544611	0.00572923841751207
ABCC11	33.3091250327346	16.5474867164714	-1.06214383251761	1.77342266499163e-05
ABCC12	54.1107839348755	18.6183692376143	-1.55447471677192	3.27370473395976e-07
ABCC2	13.0908569875852	34.5156375764378	1.2973098939259	0.000980409720023304
ABCD4	541.349128382855	848.052348604963	0.643736930539084	0.000347783374391418
ABCG1	585.399057146575	822.098440245469	0.487234735802477	0.0432946653096324
ABHD11	132.308051396258	88.8319348114436	-0.593350068641992	0.00220390846414751
ABHD2	3258.16750411953	2611.30466501853	-0.320887259382982	0.00836534019820515
ABHD5	178.841032503515	235.42805139314	0.390021493431822	0.00853739804509893
ABHD6	321.408788999017	428.763559856979	0.420603467552238	0.021388170554698
ABI2	3012.87171051278	2303.8102138517	-0.386464832963968	0.0291728938096878
AC005480.1	3.08844288054823	13.7384975461098	2.02638526922866	2.69386710983596e-05
AC092159.1	6.14715257377197	0.841411081247467	-2.94484264527724	0.00104249209178869
ACACB	1074.73349965971	1633.93384731865	0.601797584466128	0.00389906223815189
ACADSB	433.624147711613	301.460806467671	-0.529520939022157	0.0232698691582569
ACBD6	417.593797122188	499.983079841221	0.245982991733766	0.0119467230052452
ACIN1	1852.65679772024	2242.33555964969	0.272231405988696	0.0355791682980701
ACO2	4035.79031738856	2783.67717527967	-0.536301490679765	3.94009661651881e-06
ACOT4	29.7664055123322	12.5828517811727	-1.2863110038153	0.000173765833097744
ACOT7	1506.7069312673	907.078602324381	-0.733424576017644	0.0123102170225716
ACOX1	1205.03161977709	984.329443747755	-0.29728561148472	0.00149508370663443
ACP2	390.898628831873	248.531237169285	-0.669186641799422	0.00277859928187096
ACP7	26.4762642755575	70.6725939383792	1.42102622745358	0.0218625324965059
ACSL1	587.559670941969	1002.8152381835	0.773051510292265	0.034470078078885
ACTG1	10020.8227372238	6462.60878930724	-0.63300211908288	0.0080305585780164
ACTL6A	48.697368939344	76.5326171544453	0.66945532478261	0.00419417041857941
ACTR10	353.640792189324	245.267170752089	-0.510217994213023	0.0459209822441276
ACTR1B	1368.88112839649	979.708176049287	-0.486014919222939	0.013151834458577
ADAD2	17.9022983888569	7.57797666912643	-1.29635483665326	0.00414803434448336
ADAM11	1544.28040743299	925.985896477328	-0.740739961663208	0.000961125303486051
ADAM29	9.33599964678831	3.42028059133663	-1.40816231542703	0.00619553835884872
ADAMTS2	118.04542525041	312.595220943425	1.39078851408964	0.00145188107280002
ADAMTSL3	172.880503614073	284.155858355704	0.720312591487779	0.0490283944363868
ADCY1	8009.65223699551	5346.78348992734	-0.583307645499963	0.0283845470266288
ADCYAP1	131.488661719104	33.7175392669455	-1.97504909210875	1.40275423799287e-05
ADGRA1	955.417772725796	596.341832060016	-0.682375115904665	0.00374746066847734
ADGRB2	5725.35865188804	3815.09884058303	-0.586691610335554	0.0123539673716445
ADGRG2	2.79369949729941	6.07107517795867	1.3423370151516	0.0303475198895289
ADGRG5	21.3899434190707	9.78388334118102	-1.14658004596973	0.00361373194782705
ADIPOR2	983.312355659672	1678.27329903928	0.774904429572127	0.0161787489150595
ADORA2A	32.7294641263579	87.8383570180787	1.39213320471254	0.0163932591120235
ADRA1B	246.715444161736	161.123985266402	-0.617779035384401	0.0389920411916535
ADRA1D	62.7455237639983	12.1330774607801	-2.38343589858109	4.28620679626449e-06
ADRA2B	80.7744444052078	36.3581910607798	1.53852451652174	0.000122360978985229
ADSL	71.3442032038778	109.747026699641	0.62372274928327	0.00168178656084592
AFG3L2	782.347417787719	581.329907913865	-0.434406436908285	0.0335580061133098
AGAP1	5947.19135479086	7540.49714460351	0.342556168289607	0.0123241792159163
AGAP2	10014.4872334694	6899.23856418182	-0.537943812643141	0.0489621768461182
AGBL1	163.01740900224	59.6684487973711	-1.45126647372284	0.00128834248742232
AGBL4	260.261288021208	161.800135276522	-0.682232408315869	0.0164386300207238
AGO3	878.198806145525	1150.24752458831	0.398103743740258	0.000756342197922679
AGPAT1	1081.15927619515	863.06555252167	-0.32499339790638	0.0125542416305575
AGT	2746.12518060038	1907.30107331094	-0.526576177321199	0.0321732269619736
AHNAK2	2308.09550122624	1207.91288346619	-0.934592203727733	0.0103932499149021
AHSA2P	743.300299111132	1277.39907025977	0.781077852433224	0.00558308488961035
AHSG	4.629565381496	0.916753967678728	-2.43320685339556	0.00106820016918422
AJUBA	26.3917324179779	45.4032206870361	0.765007222155121	0.0468214619521877
AK1	99.4826172908723	135.329496805297	0.449785002862109	0.0374889085565944
AK8	30.5117023017517	20.2099564416269	-0.641480648768173	0.0374091613457012
AKR1C2	21.5786872427921	53.0700176550416	1.35863728919632	0.000712662985031196
AKT1S1	425.952416735969	536.091857024849	0.327020412902976	0.0122169996321666
AKT2	1572.07630908316	2107.09994911458	0.420558518642223	0.0369389864389881
AKTIP	395.273617330652	456.165437490406	0.226790847685897	0.0467720216953823
AL589743.1	25.1483243194973	12.7387554343043	-0.959332467748624	0.0154002194217291
ALB	8.50685277357452	3.68456397462529	-1.27806080773253	0.0258924933941267
ALDH18A1	341.309873244459	276.548994065281	-0.30401590601647	0.0115133023287727
ALDH3A2	844.359171037304	1120.8410218254	0.421925973409311	0.00741780376655111
ALDH5A1	1256.33731567662	874.098724125404	-0.525334824989408	0.000154835254901884
ALDOC	7077.22455205031	4357.67121733904	-0.699917050112516	0.00116626938192351
ALG12	297.892508385616	446.503943849944	0.587774758192825	2.25103403863041e-07
ALKAL2	18.7470170992454	6.98759488784055	-1.46490807702066	0.0173407730482
ALKBH3	140.349187404116	105.138108715242	-0.428323039921979	0.00414726914628893
ALOX12B	24.6904373023455	7.32887873326358	-1.80267394692714	1.07499666204417e-05
ALOX15B	22.6232191056491	53.7652204607166	1.22151961710417	0.0113715902193325
ALPL	416.665800734349	244.426754960109	-0.771976716875414	0.0291845689412463
ALYREF	233.437657078488	178.053392184657	-0.398032615235794	0.0165738912690318
AMIGO1	1045.17602195759	723.458120623134	-0.531127569214609	0.0462528111037969
AMIGO2	93.4966369198803	50.8452657521143	-0.885334496762443	0.0355791682980701
ANAPC13	201.76207107183	156.021877444955	-0.378620084409353	0.0471360138078159
ANAPC15	182.062648385509	144.378859419681	-0.351806483952989	0.0472244430640472
ANAPC16	266.120308920697	431.090585666251	0.722022506404039	5.69458869260282e-08
ANGPTL4	1010.3822866796	422.803462730844	-1.25802252990252	0.00911831451324144
ANKLE1	21.715691649955	35.2792144107225	0.764193082419234	0.0437311021654524
ANKMY2	414.339048183575	273.342632932327	-0.608161239184966	0.00388249333903457
ANKRD24	1239.83652574323	744.393541337771	-0.73810313727904	0.0205638192912367
ANKRD37	70.2511122093312	153.280695988392	1.14248811150025	0.0159431951273262
ANKRD40	2166.91126018518	3991.21422710689	0.881645770744617	0.0398662021285975
ANKRD42	404.265988917719	264.36620875166	-0.613801431526234	0.0233433743028473
ANKRD53	3.33946135333465	8.08151069041458	1.43826507127758	0.00471679305158094
ANKRD54	341.324612161926	279.07559386892	-0.305273662068601	0.0261855946903865
ANLN	686.293888171613	2096.3801705869	1.61640281161659	0.0104372288773991
ANO1	59.0857650605313	37.6737584932238	-0.690469416662554	0.0144082603889105
ANO2	88.4201596743071	148.078786439897	0.703596644592735	0.0320344098011102
ANP32D	7.96173361409573	3.50299711419873	-1.18306273806604	0.0299901203903535
ANP32E	736.977278710184	564.105151906918	-0.385416396009604	0.0381138783782472
ANTXR2	85.9674201478889	121.054599549655	0.455009182560339	0.0490283944363868
ANXA6	2661.77711731345	1458.52908215618	-0.867814505894561	0.00199614775743976
AOX1	20.2751131700428	38.1310747654324	0.852143478528018	0.0253091611454876
AP1B1	2177.29107171065	1648.94724969202	-0.40490549312545	0.00414666671938946
AP1S1	818.687696049845	451.085364196712	-0.861372460109377	0.00499968042356819
AP2A1	3258.62036475673	2317.45145845122	-0.492683124958037	0.0190054953187252
AP2M1	3949.06449717928	2540.81733599922	-0.636309070132579	0.0338882354227974
AP4E1	187.982806155453	226.217626099493	0.2701303947287	0.0458295310993287
APAF1	245.152330906197	301.240790534825	0.299002413644312	0.018056757112695
APEH	707.673347804309	551.364641134669	-0.36882120728787	0.0140879717812931
APEX1	445.648663002313	325.656701234836	-0.458518405492558	0.0162925878086077
APLP2	5299.27840145673	3766.23466373458	-0.492882537533525	0.00562670535876417
APOL2	836.3601907623	618.051974621737	-0.438058077694754	0.0277083659163261
AQP6	17.680752741018	31.205168155549	0.75814318967255	0.0441937829377066
AQP8	9.37175048071519	3.1416349013982	-1.60108219130396	0.00394896496194574
ARAP1	1284.62470515716	1892.41434360226	0.556983819164233	0.002465284677157
ARAP3	279.797099377789	186.312903785916	-0.607248089256483	0.0135383655918364
ARF1	3339.45891602012	2322.04051653622	-0.524999606231542	0.00294006416246757
ARF3	3333.11289955841	2315.56306380284	-0.524857668298783	0.0169659976471231
ARF5	630.310830064218	395.047440848538	-0.67577859483927	0.00254792472051111
ARHGAP36	23.7504398434846	11.5870124070439	-1.00621941833352	0.00840006743810851
ARHGDIA	2839.03116610635	2001.01230499761	-0.506143523636248	0.0110256137233399
ARHGEF10	74.5693385593713	118.655750822995	0.676571169701051	0.0166669519143406
ARHGEF9	2756.14552748946	1868.71385252033	-0.560107954871407	0.0345484171172481
ARID1B	2754.22045395593	3172.70101400369	0.20683483437331	0.00309964278020435
ARL4D	101.435088999975	42.5473206731127	-1.25536198529181	0.000483979535665231
ARL5C	18.7879884339852	6.31954948754194	-1.65776433033783	0.000155029010506401
ARL6IP6	136.439013981259	201.693383011564	0.571903355416405	0.00105026165379572
ARMCX1	325.941879245049	251.08242772444	-0.386040067780798	0.0384359071465178
ARMCX4	785.222993332735	626.474469263471	-0.329697717268247	0.0370727766978159
ARMCX5	125.793716903249	75.882164939745	-0.740912559380001	0.00170552290372504
ARMH3	410.232089141362	495.374399964198	0.282136087657675	0.0136871271144236
ARPC3	311.684985552952	242.653819672338	-0.354455801679281	0.0338162363215002
ARPC4	511.003774002366	415.715896558788	-0.294315812121045	0.0282394205542952
ARPC5L	530.525938934562	328.120238073532	-0.697937802951526	0.0150705186621021
ARRDC2	616.986017514733	1481.60294032452	1.26603984006493	0.00940357603780699
ARSG	125.487769473328	76.8214907068126	-0.725693940131229	0.00136957497963713
ARX	262.525845542462	168.762162764535	-0.644229481697616	0.0252683325081792
ASAH2	10.745812402645	3.65519197407345	-1.6377416367219	0.00838476061030228
ASB13	296.015155461857	227.360305586055	-0.395600082748549	0.0375058420098811
ASIC2	397.05124334197	282.419472360488	-0.498293514458312	0.0483355696088792
ASMTL	558.399582855767	337.722687452935	-0.729392171390055	0.00246261108837771
ASPRV1	82.2935222354813	134.151720117517	0.693305586414768	0.00991325740511992
ASS1	311.487002813615	199.080056084891	-0.649055764288755	0.00036901665554031
ASTN1	4029.20527952226	2957.87915564539	-0.446833849093162	0.0151847230827977
ASXL2	960.349151535753	1176.50839835457	0.292477736015238	0.00881863514503334
ATAD3A	257.058133717141	192.62610266134	-0.435062397360476	0.0433600365839308
ATAD3C	40.469054533191	87.9134146090316	1.08767745935605	0.0022641163311606
ATCAY	3935.89743518524	2806.7088445674	-0.488381595174077	0.0463985196661076
ATF1	75.1011297290387	111.914819935783	0.577891130000191	0.00142095990610813
ATF4	861.293870508719	1178.13867530436	0.451769599475553	0.0273499566262681
ATF7	414.834483220299	610.731799904672	0.564135251808294	0.0176275740148168
ATG2A	1103.26529076239	840.920237293547	-0.397241507451853	0.024423648401713
ATG4C	212.907500851029	345.448848738085	0.716545222625009	0.0438733369276671
ATL3	524.510963913029	693.802195191645	0.404729543271949	0.0294849672990975
ATM	1325.10575888052	2106.05096687059	0.67260828844936	0.00367884507425208
ATOH7	27.5406682380359	9.71142916260908	-1.49333464295332	0.000214344469973441
ATOH8	277.072792822308	466.199949479898	0.754559509923299	0.0124914092035663
ATP11A	1447.74478371171	2018.78647597625	0.481220099725492	0.0451428620534755
ATP11B	455.649718240129	584.704404120717	0.374719063766274	0.0138834758468749
ATP11C	132.504727014383	195.303047720668	0.567873162844774	0.0231029451688976
ATP12A	4.30853628398364	0.859595869203314	-2.23305121387283	0.00523402258374926
ATP13A2	3173.19102930992	2037.30289070184	-0.640254364698869	0.00183340798751438
ATP2A1	19.1316846266085	11.7976630418037	-0.788439848364495	0.0439880491228498
ATP5F1A	3049.59541767193	1993.1968803848	-0.613395359854822	0.00199661071436441
ATP5F1B	3184.49621191834	1984.87275639921	-0.681941384515494	0.00440804649326602
ATP5F1D	937.459301569529	726.581800193606	-0.369599347495019	0.0327337438290201
ATP5IF1	588.082680859685	437.369008624518	-0.425606060032191	0.0275911007493568
ATP5MC1	251.143773120724	188.11255444954	-0.418407898634975	0.0342476998442067
ATP5MC3	573.701876493882	417.512536598761	-0.453177030430287	0.0294601399683085
ATP5PB	596.361769150088	450.75604991834	-0.403365551624492	0.0491861827498504
ATP5PD	452.860169395333	341.091507211071	-0.40564109208144	0.0118622620155874
ATP6AP2	945.755924013717	640.746540935363	-0.558659545514456	0.0446849747142488
ATP6V0A1	4474.58132989167	3248.69841295421	-0.462032639178828	0.0225525311862334
ATP6V0D1	1342.53889238239	951.350412862242	-0.498491120985749	0.0434951941913309
ATP6V0E2	2855.566596487	1936.18710358537	-0.562276381831679	0.0101019183183283
ATP6V1B2	2838.47565765433	1687.18500458344	-0.750183615848253	0.0459519731592192
ATP6V1C2	15.144109488561	7.23283398233508	-1.04882153021171	0.0391485141144781
ATP6V1D	686.358250209944	448.702026823717	-0.607681341698019	0.0249620358749878
ATP6V1E1	1508.51112458074	908.155543063876	-0.731139304701276	0.0249620358749878
ATP6V1G1	376.154030304689	258.643279421565	-0.540938611667685	0.0329435544514313
ATP6V1G2	1028.35071246068	574.978299760223	-0.83731251544099	0.0125965339237952
ATP6V1H	1457.92078040943	920.107127112134	-0.663760674067967	0.0364494567691964
ATPSCKMT	164.843599718462	240.003486902131	0.606778431493909	0.0215195164535969
ATRN	2107.39743395853	1589.84593710383	-0.406286841952746	0.0290318882903328
AUP1	414.791935599942	561.858102916344	0.425015675397855	0.00025059165791196
AURKAIP1	638.856512770465	487.246058357361	-0.397951515094552	0.0356324338857981
AURKB	5.20893843887277	0.968864875810713	-2.47091450215592	0.0267384638470984
AVEN	74.2407043752707	102.440760067008	0.46393205137476	0.0264255547491096
AZGP1	71.7447393677	204.929951986845	1.54654991680644	0.000968813625641999
AZU1	22.7616803918589	10.3774944098474	-1.15095219093019	0.0356585204340308
B4GAT1	2495.72010730628	1594.94366584963	-0.646520990205703	0.0358067394964531
B9D1	236.71283239294	182.434614856405	-0.391999530823452	0.0378947956181595
BAAT	29.9696121526513	9.18864908295824	-1.71228193562653	0.00250500621159452
BABAM2	249.139838668395	161.653537879348	-0.622224212333621	0.000561747076725084
BACE2	202.87444549057	239.65608597903	0.640307714832253	0.0240233048900871
BAG2	82.2600872342777	124.10613923274	0.667662235341272	0.0254498221415198
BANP	237.653595047955	404.541025713305	0.760406714110772	0.00601783177478244
BASP1	4380.77391158005	2610.70818037282	-0.747046076357901	0.0152393324473624
BBS5	124.969325347409	99.3128372795414	-0.373309947067059	0.00465936626063239
BBS9	397.222386145559	527.165816047799	0.426993089381334	0.0291728019198182
BBX	1108.23546272079	1518.20079533017	0.458912663101988	0.0465525983562192
BCAR3	268.465542800067	390.05993731472	0.53402348804303	0.040530712699716
BCAS2	193.207093295334	134.578543142764	-0.497270732291228	0.0281142164104552
BCAT2	251.529933453778	429.585287162689	0.762722997262417	0.00396075904477117
BCL2L2-PABPN1	2.33139712115539	5.55032807524325	1.1420095916802	0.0433807974913803
BCL6	1106.14278056068	1657.53994937435	0.581575865143549	0.0232553717435902
BDH1	903.369613539219	569.428380617175	-0.676145464378133	6.55599992870424e-07
BDNF	113.458466981676	47.2101551476502	-1.26399872561452	0.0115114187847889
BEND5	168.695836773132	107.039553323726	-0.660090584669111	0.000198556751548241
BEST4	18.0211665781492	9.22251116244818	-1.01464110827829	0.00423278311111162
BEX1	1450.97867344762	750.938038521217	-0.950428998813655	0.00539415148636511
BEX2	711.287087241084	396.652479722305	-0.844975879763171	0.00709113789738433
BEX3	1704.15505277464	1027.62655259522	-0.731592575625051	0.000376109923461619
BEX4	847.765637973991	533.003791326445	-0.666658550607086	0.0236986516445394
BEX5	232.847574526077	102.394163110303	-1.19417493400537	6.98361706650029e-05
BFSP1	44.5744540116935	23.617448407304	-0.957015211176331	0.00254966818788006
BHLHE40	1497.86454157122	1006.04597633268	-0.575717948297731	0.045427648044702
BLK	4.46129652438096	12.2366130118655	-4.25198532150853	0.0182286441338414
BMI1	230.391103736074	367.362473987595	0.697161094038191	7.12985045333306e-06
BMP1	181.986722671285	311.524336965186	0.770268751064873	0.0072836004067398
BMPER	327.295937096294	222.559819772201	-0.543396231996027	0.0209040461735587
BMPR1A	301.252444824522	398.721084596773	0.409476347866044	0.0164430831208767
BNIPL	15.2158109755684	28.7070807804837	1.04280510698778	0.0342015417261121
BOK	616.947886914973	1462.76015815596	1.25003021167705	0.00535385090153353
BOLA3	93.8713820932424	64.5328042352891	-0.48596863518342	0.021786492691963
BPHL	184.90603798533	133.749066345469	-0.479370917215748	0.00193281523287881
BPTF	3061.66886831387	4069.45135797965	0.410678853312107	0.0371020397178471
BRD7	425.180868432007	544.890074422237	0.360521338680365	0.0482424299644732
BRF2	205.761629391674	137.860743531552	-0.591556959147033	0.0227748839577679
BRI3	254.304724766655	307.421213109424	0.262108822267158	0.0260600481454584
BRINP2	1247.04533708678	828.936652428816	-0.592303771449026	0.00841646773042602
BRSK1	3553.83738450171	2702.25466790827	-0.397575068417956	0.0143094083289744
BRWD3	515.8005060276	658.182293481847	0.362373285053443	0.04445459032215
BSG	4671.5611308091	3559.16929105584	-0.393301525130975	0.0271172130057063
BTBD7	531.591878059982	682.255992739296	0.361018618210327	0.0014961501720158
BTC	16.7735494781937	9.34010141135027	-0.85816394818562	0.0321732269619736
BVES	72.6430031576584	142.519662220605	1.02061384042723	0.00610862309506053
BZW2	224.299291888994	137.13957051004	-0.713086456753782	0.00814687605816193
C11orf21	28.4019825732527	11.83656531612	-1.29810883709078	0.00312815288375712
C11orf49	926.554172268171	761.52457206856	-0.288095067089925	0.0441937829377066
C11orf54	92.3868356013708	119.839570487887	0.411830234137358	0.0384621909528554
C11orf94	4.05330513179019	9.41047052722414	1.09922808836584	0.0496440961793608
C12orf10	303.571218174979	221.745856728943	-0.465053120552352	0.0136732513464945
C12orf49	843.957770292822	677.723561825477	-0.321306270916036	0.0378834481838243
C15orf61	182.302421223083	122.99499473009	-0.561570157867062	0.0335773545250017
C16orf58	1018.4069114729	689.870384793887	-0.564929618173735	0.00312098569041021
C16orf86	72.8639184090407	54.2687522176822	-0.439690084626852	0.0398433095338298
C17orf102	45.1887494404568	22.3236739618773	-1.03567575009202	0.0158783168316564
C17orf107	253.721064756373	134.870133634172	-0.915300645532219	0.00308222490744907
C17orf58	84.5604903904827	46.2138048932909	-0.895983214406388	0.000685939139068813
C17orf67	52.2979933894823	80.8227482852368	0.647279345134118	0.0305723547687645
C18orf54	45.3713859966229	72.4093441292488	0.71436715373839	0.016824709939109
C1QL3	1226.93123290205	487.474055349084	-1.33223107227124	0.0112922642198942
C1QTNF6	103.288947220588	161.624194117312	0.646615828981078	0.0259853660591567
C1orf167	5.35757185887369	1.79876406575671	-1.71531303647299	0.0162488925636111
C1orf226	57.3406381971583	97.6257252845844	0.764667028485917	8.74769587859334e-05
C1orf94	12.850727853303	5.46885727010222	-1.25107871995541	0.0242927849692667
C21orf59-TCP10L	107.07094506017	182.48871464936	0.785933442168685	0.0196375952819829
C21orf62	8.60926099467346	28.1737925758244	1.68102866609019	0.000548337582344079
C2CD4C	616.159232142822	382.53930838114	-0.691591556254641	0.0367836039901867
C2orf16	37.2166761756328	17.1534098556422	-1.14665683537595	0.000826928868252609
C2orf80	145.841148681398	83.0585007290743	-0.798870909390584	0.0386677500322012
C3orf62	83.0657940366137	132.720477707741	0.660785533767446	0.00464661177691177
C3orf80	326.985564060165	123.209895657282	-1.40740997579373	0.000133268449458432
C5orf22	218.031642163454	146.786291611245	-0.559809276834732	0.0398662021285975
C6orf118	13.8923728038337	31.1281481971793	1.22003626314728	0.00258565643724359
C6orf120	317.94912326001	274.991078743843	-0.222543252968774	0.0489641301468655
C6orf136	325.44489439823	255.319280006504	-0.357397184395353	0.0247868085599547
C6orf223	13.5731992597308	4.43992220258458	-1.70140715310696	0.00284908798687383
C7orf61	11.4488943684885	43.0554318032471	1.87873601804965	5.8744580507588e-06
C8orf86	6.35839272401462	2.56433901624224	-1.43235576195404	0.0249620358749878
C8orf88	13.4390291992566	24.50165582288	0.827448213440533	0.0338048799195965
C9orf153	10.4078490146199	23.3123089462195	1.07348899124596	0.0294601399683085
C9orf24	86.6128748613036	51.8969841729424	-0.738651039360069	0.0125222453487627
CA2	388.922546453739	660.833622160394	0.778532472649364	0.00254792472051111
CAB39L	518.686436511666	712.249672480458	0.461815799467179	0.0439302275676003
CABYR	76.4566585148093	106.602362960406	0.468691984460139	0.0143595853003102
CACFD1	215.41155849867	315.655749931193	0.541138395967869	0.0437311021654524
CACNB1	1517.12617403275	896.477886840864	-0.760393837333271	0.00138114862821326
CACNG1	5.88494348160513	2.20931420949893	-1.55757496098122	0.022960217539506
CACNG3	674.656678120059	370.818418187141	-0.864537017589772	0.0153890967233899
CACNG6	9.34105010764637	3.65647847106942	-1.43429350472187	0.0227794761255681
CACNG8	2625.34873633421	1428.15698304568	-0.878710740406496	0.00227926372317864
CALCOCO1	1563.77146730419	1917.17813446292	0.289790306202812	0.0179974839324152
CALM3	16750.3398248328	9200.15203220873	-0.864498700616032	0.00673321161897607
CALY	1528.69329911912	759.98315483588	-1.00893996159991	0.000842541622575576
CAMK1G	735.158581776095	360.069781863577	-1.03129208427589	0.0136575442830877
CAMTA1	2271.5191274891	1602.06110432224	-0.503445756992985	0.0209903973619554
CAND2	687.137245183436	536.408908925235	-0.36355085659857	0.0239484263925039
CAP2	1250.57793297411	672.678820767551	-0.893220673504659	0.00717506806027502
CAPN2	1412.93833747209	1964.70885085715	0.472848038069821	0.00819346818218657
CAPN3	210.074777129234	457.521229112184	1.12318286272893	0.0354469575774492
CAPN5	514.506963451801	405.124131568444	-0.349217014679119	0.0153105698025832
CAPN7	380.346155774282	456.388563009345	0.273753679845856	0.0268166812375468
CAPNS1	1732.47362731799	1154.24247573504	-0.585430378704137	0.00580038757808995
CAPS	115.183337958003	207.207614014193	0.831647439031161	0.0168420794724193
CAPZB	1220.16522628471	944.084429683925	-0.369408847503032	0.0200619962562777
CARD14	26.6469039871171	30.4819233507818	0.870448016536992	0.0128651135597184
CARD8	235.906812845866	351.078981213365	0.568457751570996	0.0125277791735948
CARHSP1	422.268127122123	620.282012885785	0.556098979239309	0.0174515712837705
CARS2	420.834074695	500.073083914399	0.250649771569038	0.045427648044702
CARTPT	154.022948093029	32.1945098935554	-2.25926340421625	0.0127610587151291
CASC3	1682.65095241367	2659.54018395949	0.660901025347469	0.00350102790431649
CASP2	219.884909514654	265.276226067763	0.299030221787217	0.0124820039725236
CASP8AP2	468.086945211687	627.226481718234	0.423620243114675	0.0258694484141433
CBR3	65.4772691207514	37.3111071695398	-0.822322120128152	0.00766832758548023
CBX6	8175.59379542622	6086.2333406176	-0.426344931479264	0.0370002602556611
CCAR2	1567.05217040805	1210.57839144404	-0.376231107198022	0.0172162549998523
CCBE1	98.2250409005927	63.426932457682	-0.614622090045114	0.0391485141144781
CCDC102A	34.6650817152524	64.1541834277465	0.888424822536949	0.022748653351985
CCDC106	557.575799530514	374.769118246933	-0.581946304221037	0.016788801312334
CCDC113	354.666911878513	209.944159172526	-0.751253901641385	0.000130427255350327
CCDC115	328.331587231171	252.706535263576	-0.378520859044611	0.0192341919141906
CCDC117	195.448364091462	294.487392686012	0.603882194370558	0.00653795205621992
CCDC142	207.543377791836	276.955048749069	0.405691420591956	0.0494449866434842
CCDC146	110.527236505778	148.56294586647	0.451464460690292	0.0291372879282499
CCDC151	59.0394247535382	105.152145358914	0.844197219401782	0.0370002602556611
CCDC160	9.70299497109436	17.0037800961838	0.768856967968707	0.0316906354214311
CCDC168	5.5026389387487	14.6871866404786	1.45204289065901	0.00823119412317833
CCDC184	392.900410279022	152.673081926624	-1.36386486861093	0.00011760684751222
CCDC189	80.18607557754	50.7994108702489	-0.684216541962012	0.0139180253107129
CCDC51	93.1514248933816	72.0461037026995	-0.344387548572535	0.0389749217375233
CCDC71	170.383516329446	125.014438836539	-0.487833604084174	0.00462797582547571
CCDC85B	1531.71556422777	1027.76609775694	-0.578172840802138	0.0355791682980701
CCDC89	30.2631962681285	16.4994734003455	-0.934102239473373	0.0469483070048048
CCDC96	62.1563026190794	35.9284455536078	-0.831790208765026	0.0113430337107895
CCKBR	303.777274330918	144.119776960006	-1.07987756191874	0.00652261886979906
CCM2L	116.700598517362	85.4699653094414	-0.465276359920482	0.0310386334418322
CCN3	182.179750287225	111.955984737515	-0.714432274577897	0.0245057664039433
CCNA2	26.0623674043538	59.9649069981254	1.31894834872154	0.000137349743250427
CCNG1	209.770556892478	290.99652875273	0.510046304944361	0.00426480836834701
CCNI2	12.8361257976018	24.6493196641559	0.897801453563728	0.0319642824512526
CCNYL1	196.208488092901	143.674557460319	-0.438732510694515	0.000274793093886144
CCP110	932.474360996872	1668.36808721682	0.842066017905609	0.0197506158792606
CCR10	63.0753216498891	41.8368343880487	-0.654620418534848	0.00426480836834701
CD177	11.8481859413363	35.1476756495544	1.62564972408057	0.0142179181180646
CD209	8.54310127687076	23.2787688923066	1.51538766530974	0.00476328483577771
CD244	7.69843168230141	3.05382217986006	-1.37875506071128	0.00815629310351547
CD37	83.5108262634174	149.236780235237	0.855564142856508	0.0368485232511598
CD38	145.773686982788	58.3475305747576	-1.32202075901366	0.0166669519143406
CD79A	6.08392148283327	5.45110906231471	-2.24947974343071	0.0249696126464451
CD99L2	2434.82531793256	1771.84138098006	-0.458113863558128	0.0263643008283028
CDC123	281.815882632324	203.453559490489	-0.47893371689314	0.00777578997833969
CDC25C	4.68137417639587	1.03624764767728	-2.13195350613852	0.00656872987462549
CDC26	19.2560779064331	32.891929568858	0.77579922703458	0.000873418449453632
CDC37	1517.99331081211	1088.44761851187	-0.482715425504361	0.00456912003232581
CDC40	373.299027315641	277.766457722534	-0.427534853690838	0.0410277484431395
CDC42EP2	2.29899739746496	6.21854717584484	1.30187706091807	0.038528740273952
CDC42EP5	23.2848403772283	12.9634298686964	-0.85389888837842	0.00738951928469655
CDH20	767.953675038443	1045.38742520213	0.446852872709038	0.0197841623286505
CDH26	87.0060951493851	127.386546470084	0.525108445410592	0.0196860766018702
CDK11A	27.9597256741626	50.6725377918748	0.787824287475467	0.004547296966134
CDK13	1478.73734677854	1685.94479800049	0.189702620822912	0.0299071906318802
CDK18	1389.23169596776	3074.76266650405	1.14633124737972	0.0125506472770567
CDK19	703.430846991127	1173.96493739695	0.739463872436128	0.0483867490250406
CDK2AP1	583.561251233094	956.371646403976	0.711218418692319	0.00146865627802521
CDK2AP2	262.350525644929	374.325346604636	0.535427037309155	0.00403672402818342
CDK5R2	1158.61446990319	623.2065072644	-0.895712280260725	0.00347941280705001
CDKN2C	71.0706659419884	121.347329696637	0.77410664538817	0.00117847798400016
CDKN2D	579.438617023798	406.391689509661	-0.515419020787544	0.0469483070048048
CDR1	1.95699458080309	7.02950368826294	1.71352785296913	0.026347701054682
CDT1	28.0221468454017	14.1491181855387	-1.05457528051553	0.0072813776713303
CEL	20.1074948848301	44.4969832781705	1.10364169550663	0.0354460675886081
CEND1	2341.7259928885	1293.49911176038	-0.857225407674799	0.00102476450220877
CENPH	13.660063685773	7.56482849607991	-0.952356435820006	0.0238841342025845
CEP104	670.545861163648	890.095003594383	0.414119873654493	0.0116747836665084
CEP120	234.153952203016	306.232655830666	0.402565046500105	0.0175868959398621
CEP135	82.4570242000068	116.980591236892	0.537370553958068	0.024423648401713
CEP152	94.0500950374091	152.996043488926	0.69319151581543	0.00556318336145207
CEP170B	5248.32521623542	3575.20848861161	-0.554474572683563	0.0469483070048048
CEP295NL	74.6930466861802	132.568622809037	0.814360101717507	0.0319662954065446
CERS1	408.349157162047	605.173195369868	0.553619811776851	0.0202699192237955
CERS2	579.949211732356	923.5313783535	0.676711497241395	0.0246634958026574
CERS4	672.961668931009	911.59620516332	0.432496947814933	0.00760749837923464
CES2	691.806239204149	461.802986617857	-0.590676019728808	0.00656872987462549
CFAP57	24.9677669160489	14.4425892164206	-0.796032018639079	0.00610693222399301
CFD	24.4799027871238	39.930102625171	0.817649060375145	0.008438694677436
CFL1	4419.20868101717	3177.10474551458	-0.476493977396119	0.0151073186890969
CGGBP1	520.519178823995	678.275669619312	0.393158817973164	0.0483289001845915
CGN	156.630557841352	281.797612370918	0.846926073921589	0.0266391287841595
CHAF1B	108.682892093569	73.0289094667532	-0.583161380220285	0.00194396678869868
CHCHD10	746.642576772812	544.109869311732	-0.461793053100768	0.0391053952605239
CHCHD2	769.464171527446	553.393152835698	-0.478006338303635	0.0227748839577679
CHCHD6	311.022672314577	215.258733808485	-0.544560306873421	0.00277621392072202
CHGB	1829.63783995013	812.922039278572	-1.17081815782053	0.00219409604904451
CHL1	4223.52082934937	2818.33451300438	-0.583175415072678	0.0232197605682561
CHML	329.20771127613	170.123136463388	-0.933844193402021	0.000697282857813234
CHMP1B	601.637843892815	445.209314711073	-0.44073512200417	0.0215351306742593
CHMP4B	1147.60993812147	845.571259059125	-0.441905207783194	0.00310475588400663
CHN2	63.1714939710892	165.289075166787	1.40504200714156	0.0105584271474431
CHP1	1040.67996682432	750.210270641739	-0.470316459902553	0.00215027441224156
CHPF	1056.63617607298	807.865501846378	-0.393201455126336	0.0321284379409164
CHRAC1	67.53364302965	104.33690623826	0.599235379989529	0.0111917848194485
CHRM1	1089.28166215905	618.59919498764	-0.816947558077811	0.0102880850058201
CHRM4	101.455030493971	51.0247287961056	-1.00692477781901	0.0267246871834001
CHRNA5	3.06491460282436	11.5964647207791	1.80931697751504	0.000435732065498556
CHRNB2	1126.08220996824	636.765338405766	-0.824276767580547	0.00350102790431649
CHRNB4	4.93543652083421	1.02981964261524	-2.2396662319108	0.00645486325081232
CHST3	734.213300954835	1372.20420359319	0.90195736241781	0.0192513773493452
CHST6	538.580134831289	998.114995975997	0.886807539504613	0.0299071906318802
CHST9	29.5675381986793	68.7613150090984	1.19894758181123	0.002189090473825
CHSY3	263.28272715702	184.572565742787	-0.517959308059319	0.0496294994318006
CIAPIN1	294.259073828686	203.948148935852	-0.535807710948345	0.00119116745972825
CIP2A	78.2079027984671	44.1446481465115	-0.844367708012198	0.000351544167574555
CIPC	1042.71436961577	1355.98088319347	0.381505830581009	0.00337824276469926
CITED1	12.4160437636137	4.27504643309876	-1.57013511905106	0.00695017507678573
CIZ1	1572.34850655074	1859.22818364976	0.236717144723694	0.0471251838861746
CKAP4	443.101159580839	307.787828060528	-0.529381098874994	0.0125965339237952
CKLF	15.0928222100071	24.4063385624273	0.806637622982414	0.0124083885314722
CKMT2	93.4685358797291	63.798607428615	-0.555348669236559	0.038528740273952
CLBA1	199.906713333711	104.324644683762	-0.951961115666465	3.79685148905145e-05
CLCA4	39.5519791295459	110.523736048916	1.49823372442813	0.0192341919141906
CLCN2	239.790374170143	352.605738032275	0.546025688374434	0.0489369444364959
CLDN15	91.2515569480308	190.041167470126	1.07043541085852	7.97492937522815e-05
CLDN16	12.033846378493	5.71093187855347	-1.12139243932202	0.00286966755117309
CLDN34	8.21525954018634	2.8199488259868	-1.61578532328178	0.00874490247422992
CLDN9	27.3094804443067	61.4383426250525	1.1974609865597	0.00348520548300686
CLEC18B	12.7095006274168	42.2439687391392	1.70186094104083	0.00374746066847734
CLEC2L	237.787255922887	123.281363701247	-0.952947728579719	0.00025059165791196
CLEC4F	5.1623824464006	0.715433753203477	-2.86026003796695	0.00277859928187096
CLIC5	124.90495200195	83.9960194146166	-0.569459842087808	0.0351563872049776
CLIP3	6492.24722937844	3946.44589334022	-0.718448704890148	0.00390809385508693
CLK1	822.292691523487	1245.55141961272	0.611027859634883	0.000522631468504575
CLMN	1043.8746319696	2280.06092007036	1.12718747803447	0.0136732513464945
CLN3	43.6485706788172	87.8198283903648	1.05280371309754	0.000117637549809674
CLN6	157.2914182414	219.806652709024	0.468546728803003	0.00760018183110652
CLPTM1	2057.53503182302	1616.64399269271	-0.348123270957937	0.0161787489150595
CLSTN1	13437.5849235665	8834.50876749512	-0.605190971308179	0.0316906354214311
CLSTN3	4484.60557374739	2416.61455125993	-0.892252805502927	0.00770133373148711
CLTC	6544.08104716011	4590.81069995788	-0.510935745356297	0.0417693755290308
CLUH	1777.42573106289	1356.64744201021	-0.393760253660812	0.0299526751923339
CMPK2	115.3880768194	79.1887498572768	-0.534521593515339	0.00208975666585177
CMSS1	201.686469777607	144.404208098498	-0.48505921188459	0.0306628359510754
CMTM1	32.2252960017902	49.1358147229463	0.590651882423455	0.0202375015704075
CMTR1	847.795307920613	692.830988957246	-0.296816068722641	0.0287606394914177
CNMD	4.47636784304802	10.9509879803124	1.17161170802531	0.00643262410464489
CNOT3	622.695061770975	761.15424801662	0.278264662915413	0.0341471111745818
CNOT6	384.911525920082	495.711988200769	0.377559314700025	0.0256133641341593
CNTF	10.2335269394381	19.0595582244439	0.95119545887447	0.0132814696776109
COBL	3129.47066118741	4550.55911277197	0.541336293555046	0.0148730767145823
COG1	1037.54016681864	714.881517251681	-0.542298386684596	0.00227926372317864
COL12A1	456.100502238795	255.40869785161	-0.837098662721043	0.000506763923354758
COL24A1	480.249307045181	277.297660469987	-0.794016119963034	0.012300089060395
COL25A1	106.576705997166	58.1641515213625	-0.877302552012683	0.0209040461735587
COL26A1	580.922874203766	287.467154552199	-1.0165630483536	0.0267246871834001
COL5A2	467.374702486454	224.851857064288	-1.05597300333045	0.0339369099490758
COL8A2	45.3420279283068	97.9421455212266	1.1075250120844	0.00573204093181438
COLEC10	8.89089151857788	3.88936432609294	-1.21612761552795	0.0074441331752073
COLGALT1	540.56840168892	742.004893159572	0.44930713382759	0.015480749455724
COPE	681.895174166397	544.47908873167	-0.331172774244502	0.0314346207645788
COPG1	1399.76738281988	970.347520076145	-0.529229152534253	0.0345484171172481
COPS7A	750.002263930634	475.327597917397	-0.658162577770384	0.00254792472051111
COQ7	217.875634800328	183.419004462651	-0.26635080563598	0.0307117338300979
CORO1A	848.944142413444	600.939396289962	-0.503984224051039	0.0397816647762163
CORT	13.0043537529257	7.11848363576525	-0.906699894959915	0.0487861218050786
COX18	163.925772168562	118.051678944816	-0.478704517850556	0.0173737505894542
COX19	295.186851103977	396.023055050059	0.423949195251839	0.032656327344425
COX4I1	2243.06651195251	1772.5035319288	-0.341739661446396	0.0261448974123622
COX5B	1037.70272615621	828.936343332897	-0.325772889430999	0.0183341345111905
COX7B	481.281958725218	351.388668231865	-0.457631493366827	0.0267967560760545
COX8A	412.741852844221	316.550399015274	-0.383871170663431	0.00530529496291069
CPLX1	2310.80673386351	1104.84420459449	-1.06516602790995	0.000285031918592627
CPM	208.890505040897	450.110387463551	1.12005240955847	0.000314807940041477
CPNE5	1622.27706420251	1028.41953180528	-0.65900887567303	0.0217632274870945
CPNE6	1382.16029835611	804.02010731937	-0.784356667623564	0.00514359498517266
CPQ	167.200433734052	289.504240121967	0.790949753939242	0.00496250294224957
CPT1B	20.613518716259	43.8250750591012	1.01304086395384	0.0145620734638798
CPXM1	16.3366899065527	7.03609752817125	-1.28995803830365	0.021388170554698
CR1	22.8230345512872	51.8225028319081	1.15946190854844	0.0270486890260583
CRAT	917.804629525585	699.246904801121	-0.399438233990589	0.00934981758930868
CRB2	1191.49804093687	1835.97448915757	0.621449708653784	0.0355791682980701
CREBBP	2983.87722293497	3825.86921291938	0.358090336592905	0.00248747796143203
CREBRF	790.412364479802	1042.49317047784	0.408347153377572	0.00829206695478154
CRELD1	92.3123184257526	158.617787764633	0.792320256103789	0.030871898731721
CRH	21.1885523755549	3.19183112471323	-2.81450790664458	4.26237939587403e-11
CRIM1	1994.10696333609	1515.18406887625	-0.398733281900835	0.0182819010864268
CRIP3	46.3760187173215	77.8916905071456	0.697137555685013	0.02015208868887
CRK	625.897617109945	720.094323808673	0.209308056242599	0.0469483070048048
CRMP1	1830.61416853704	1183.48920655129	-0.630243810002266	0.00652127021455657
CRY1	195.742454528864	269.726892371514	0.469455878452478	0.0471490714281929
CRY2	1781.13909651252	1161.8488608518	-0.620377610782723	8.10341515302481e-06
CRYM	867.927288841062	359.443724927804	-1.27230632465332	0.00222534181068447
CSF1	403.14096659145	682.067119305755	0.755354899263344	0.00542070763224525
CSF3	35.3334012600128	5.43688935869528	-2.68433172392103	0.00168178656084592
CSMD1	3095.09339535911	2163.19326298979	-0.517111643078648	0.00957244429622081
CSPP1	445.267650022276	547.277250484935	0.296608163728032	0.0454385030624947
CSRP1	4169.44773331257	6486.49685221561	0.637068059517263	0.00595026797301748
CTBP2	504.475846859697	683.060493396191	0.442911753085345	0.0166669519143406
CTDSP2	1737.19172292696	2564.82773976612	0.562386006618568	0.000872500820001001
CTRC	6.79301847318531	2.07180343829103	-1.7762537868432	0.0391485141144781
CTSO	176.463622664843	106.131965244888	-0.744188273080041	0.0448558755201103
CTXN1	3181.11160860309	1701.19463789703	-0.903700371803465	0.00508401043457234
CX3CL1	1591.04863257471	1089.32017303595	-0.547915852235792	0.0212286116095456
CXCL1	30.4450210768327	11.2298586159396	-1.44131797824439	0.0345484171172481
CXCR1	5.80061813984625	19.9475751912301	1.68029657670622	0.00406457941869375
CXCR2	6.33508908540904	22.1888988415568	1.71336960815364	0.0050501708239654
CXCR4	50.4485739042812	97.9550095089017	0.978485678719707	0.0370002602556611
CXXC1	485.211536854884	612.386650180557	0.334709938188569	0.0309703642480508
CXorf56	168.30891282842	125.790507487348	-0.426621023773435	0.0262629427717714
CYB561	607.284492037904	379.675843546754	-0.680864635284625	0.0345484171172481
CYB5R1	296.037397850875	220.707605893184	-0.436768780682997	0.00329925597846679
CYC1	630.619766333528	493.684808826174	-0.358165016022143	0.0149399468412011
CYCS	777.507152020007	600.185693861011	-0.368444546157234	0.034839669033853
CYHR1	987.861684132024	1318.98215058507	0.414990640056768	0.0377673023879212
CYP26B1	644.301311529167	369.362811418431	-0.804702586763698	0.0225838694690097
CYP2B7P	40.9752535150734	20.6185138652447	-1.0573830346033	0.0010670031599569
CYP2C8	29.9068468110223	15.8758701599682	-0.909715477831276	0.00198654919187
CYP2E1	136.033767385784	79.982307268143	-0.74965192637861	0.000608078457516557
CYP4A11	4.34518837955673	1.24714858494979	-1.90443120712606	0.0166669519143406
CYP4B1	2.76193305393839	10.8561922916613	1.85702791109328	0.00240085380882454
CYP4F11	283.368230365374	151.377576337002	-0.911669037212013	0.0114040784845619
CYP4F2	4.49167107344008	1.67989078114262	-1.49216334141779	0.023743265003628
CYS1	143.702289853556	106.228577120544	-0.455315783873148	0.0454706723487012
DALRD3	197.113853146953	160.36924384944	-0.303807132391179	0.0357672812767414
DCAF15	267.720150500874	193.250571419774	-0.48956685919189	0.00211634154429069
DCAF4L2	3.6384742370214	0.799883298944459	-2.31964338153924	0.0106561537667801
DCBLD1	175.946233242977	120.894462886124	-0.543682514328859	0.0461637850353973
DCDC2	46.7742434735403	26.9866211821108	-0.837869597911954	0.00949152276341598
DCHS2	582.796782782802	386.716080672319	-0.591490676861188	0.0425508440813872
DCLK1	3800.52754254237	2328.98392088217	-0.706027860328918	0.0132438068593815
DCLRE1C	92.0468861608398	126.371535404487	0.46656721812148	0.0197806539313422
DCPS	166.354453284811	126.56945726666	-0.413713319049377	0.0256226492340365
DCTN2	1153.68054187501	865.911171032757	-0.416369363175818	0.0245195611208962
DCTPP1	107.757720131604	74.7567834782382	-0.519858570062955	0.0133636966205757
DDA1	587.106899984046	443.220586967551	-0.409410938716686	0.00690695625337637
DDB1	2764.60688057272	1950.84574847614	-0.503764974556078	0.00120844438954262
DDB2	111.390498512728	159.584416405853	0.506415808551997	0.0461726552862719
DDHD1	1126.19246748692	894.841513444242	-0.334423673687708	0.00347941280705001
DDIT4	810.295950307672	1654.2838449543	1.03305242472504	0.000826928868252609
DDIT4L	54.8940929514105	113.551072879979	1.01898691565436	0.0153672402143349
DDOST	545.159213354905	399.794686746496	-0.453402094152197	0.00317959039865915
DDX24	3316.32336905821	2214.78086118748	-0.582769997985197	0.0237672579314995
DDX25	342.266103872083	221.900975336246	-0.632227346573613	0.00514359498517266
DDX39A	207.715821090823	281.047687875001	0.431665283918035	0.0381138783782472
DDX41	699.684832742503	533.729321535872	-0.402274956733275	0.0185902703312389
DEK	493.099380322825	681.825192423801	0.474424065597695	0.000940749921058289
DENND11	1535.05809085842	1980.78937488781	0.369094527957131	0.0345291011279486
DFFA	593.495109334972	808.123372910272	0.458293107661717	0.00353349582427744
DFFB	135.674490416862	178.776516486139	0.383253480890138	0.023743265003628
DGKB	1812.99586845067	1176.888387186	-0.621607351851766	0.02916680879944
DGUOK	176.05962903353	131.925625552108	-0.425615247501011	0.00610693222399301
DHDDS	467.895763488372	368.129231648118	-0.357255330575914	0.0113430337107895
DHDH	27.1767098986286	9.92309764613276	-1.48888763977518	0.0100787340664453
DHRS11	243.897061035061	136.927083122572	-0.844274880453517	2.25103403863041e-07
DHRS13	84.4278244409822	119.477855635274	0.487295779915873	0.0366978317178634
DHRS2	7.79772001119938	2.50893264700365	-1.64465823009454	0.0239050757484162
DHRS7B	153.680606977675	119.776261082637	-0.373698049641498	0.000954876320614637
DHRSX	140.322199675527	181.901437906679	0.382677647281326	0.0288567726720451
DHX35	212.251571088531	166.952752484664	-0.345132528931582	0.0444235524230728
DHX57	364.506242717113	291.919743033795	-0.324966248997366	0.0408287028354564
DHX58	155.344494323596	107.710376125285	-0.543965136039678	0.000307630873355779
DHX8	781.43206517759	693.961863854422	-0.161964239167609	0.0464332834264672
DIRAS1	1894.80817289651	996.189314861492	-0.927894426591392	0.00167809160055665
DIXDC1	812.750744737148	1139.25566502203	0.489399340537601	0.0483667034376889
DLD	526.157274752003	347.04174180822	-0.599405308342921	0.00222765637231736
DLEC1	40.0440897381447	77.8125453948102	0.891881889576377	0.0132130359342832
DLEU2	168.840082002494	261.236543619407	0.632580460095028	0.0457197096867022
DLG3	1264.93787103331	754.369008079946	-0.746289359474953	0.00829206695478154
DLGAP1	4387.50551390624	2776.45523529415	-0.660347424646437	0.0193882298452127
DLK1	7.56307122828122	1.74683932853496	-2.18565366327502	0.0197012060266693
DLL1	241.308557178485	409.28451530032	0.768095466118223	0.0497216444037075
DLX4	7.60593353521422	1.57733486840241	-2.28764596461747	0.0015231418026913
DMGDH	71.0606064006271	48.682805667558	-0.585214520806431	0.00307387646406706
DMXL2	2356.2220714587	1634.03543584562	-0.526826909099674	0.0471897524016814
DNA2	95.202039011162	159.808656775087	0.76668858381951	0.001818799536764
DNAAF1	151.592128124517	98.1655183562865	-0.651623119914149	0.0432483413245422
DNAH11	35.2049144770492	64.9243814603738	0.849792757664576	0.00573198505478963
DNAJA2	731.07814309145	534.668185228577	-0.445780728880021	0.0285165495875457
DNAJC11	786.522508407039	638.035060678615	-0.312190429600271	0.00766832758548023
DNAJC30	228.143758851636	164.630091609154	-0.485305741003039	0.0128496953235132
DNAJC5	4246.29494659084	3164.68934515767	-0.424812918916788	0.0464673275779833
DNAJC5G	68.7058964297041	32.2283731168667	-1.09595971108976	0.0455557781198685
DNAJC9	203.045509035641	269.392419761056	0.416845399629653	0.00343101694556774
DNAL4	268.400852558675	150.055402314003	-0.831792089091393	5.82877154181951e-05
DNASE1	358.624171703134	570.231065712425	0.671594006541553	0.00185544021975306
DNASE1L1	233.255296207761	171.344146124179	-0.47783581634868	0.00506161924960209
DNASE1L2	86.1103400675067	165.553062261965	0.94141023655976	0.0319642824512526
DNM1	13360.5580854892	8027.99617301474	-0.734946891532577	0.0319642824512526
DNM1L	1227.66558041089	851.465126262644	-0.526086072273829	0.0392376616660803
DNTTIP1	144.201505367669	115.722809903617	-0.339398604160552	0.0179069562725001
DOC2A	1130.18725991041	688.957773485383	-0.715687858134615	0.0338048799195965
DOCK5	1323.8482824426	2874.22977883664	1.11946520544634	0.0227561402807696
DOCK9	3286.73837499919	4384.32668530625	0.416289887124935	0.042387701811772
DOLK	103.182600372641	67.0495469312259	-0.62564126204204	0.0024113448726887
DONSON	86.7225591340777	119.577382453496	0.446918848808708	0.0139769377007148
DPCD	131.839220385918	98.794347717853	-0.426342538515355	0.0454706723487012
DPH2	200.854670835389	138.867239510145	-0.544452454220098	0.000283844293774061
DPP3	166.826353279962	232.87316383604	0.477204720675484	0.0124497454562393
DPP6	3138.41680784585	1882.30098632252	-0.738103185664764	0.00225983724190038
DRAP1	515.225766310575	400.629641693719	-0.374526001361708	0.0149863131665746
DRP2	983.831320114521	659.413116715467	-0.576430509842234	0.0372580371482111
DSG1	7.2128081284434	1.85049304511753	-1.84259624413062	0.0383312430266076
DTYMK	78.6671113077785	111.852941408145	0.460359803834058	0.0217330956256669
DUSP16	421.127707100351	607.110926311685	0.532998861105181	0.0171253809491182
DUSP18	97.0009293844699	136.365334183083	0.496928447838714	0.00329925597846679
DUSP27	26.9221484392008	12.4608482516273	-1.08224240455594	0.0174733931013576
DUSP4	145.88768634947	53.4350497464076	-1.46039307705089	0.00117847798400016
DUSP5	162.902285326643	69.0533735625882	-1.24457279508989	0.00642908724737206
DUSP6	329.873014464859	180.147244673087	-0.873210630408849	1.08367858729229e-06
DYNC1I1	1522.38201535044	880.047102255335	-0.789645802464082	0.013151834458577
DYNC2LI1	212.901024362171	137.333054171493	-0.635421357209964	0.0142941311573551
E2F3	259.231792938357	161.124529225537	-0.685007108863853	0.0026675038805943
EBF4	242.997405212259	378.615516958203	0.630796895586373	0.0451428620534755
EBNA1BP2	369.647773086526	252.152796303988	-0.555369199557613	0.0179284641387741
ECHS1	764.464506621094	590.557085361721	-0.38071027758048	0.00651437689546396
EDA	48.20933129377	81.7799784038402	0.756165247962734	0.0245638770466719
EDARADD	3.88090956243289	1.30317927498535	-1.67515740906867	0.0291372879282499
EDEM1	458.287753378716	365.654909192135	-0.345257662176027	0.00713333011190714
EDF1	1031.81145793935	786.012609637783	-0.395846825614339	0.00499968042356819
EEF1A2	7239.0326927495	4348.23386919288	-0.735489912246279	0.0377673023879212
EEF1D	1469.60537995592	2212.94142884921	0.589747983859654	0.0142941311573551
EEF2KMT	43.9282008630877	34.7749395007918	-0.428685861947355	0.0337164081866817
EFCAB2	183.865718494153	273.797387200888	0.56690673754114	0.0142880159110824
EFHB	33.4951228579417	12.0987763866282	-1.49455957002681	0.03415224989316
EFHD1	1098.77131850652	2080.07709469991	0.923259623869495	0.0117187996671297
EFHD2	1771.06048849475	1092.1112678878	-0.698704144295515	0.00317959039865915
EFNA3	77.9301187572416	45.4859938124544	-0.774430318127814	0.0146009076457856
EFR3B	3354.63153682572	2126.79388559415	-0.65901766386089	1.26031601729731e-05
EGR1	1048.96736033463	263.116970586675	-0.996422874978575	3.81689196435589e-05
EGR3	1045.75747426768	499.719124076354	-1.06651490605311	0.0267384638470984
EGR4	223.062035399464	41.692900896019	-1.02972294428456	0.00430866525494535
EHMT1	1212.13443759961	1586.28584529312	0.384653299173032	0.0344728100575967
EID1	1707.09206458661	1229.92229713415	-0.47381665132261	0.0168420794724193
EID2	229.236334291067	155.312617061739	-0.572473928913906	0.0245057664039433
EID2B	153.100693532957	82.7189566784741	-0.892366019023362	0.00460340545126394
EIF3K	755.737108730358	638.134150556457	-0.249892806670973	0.0107026202788197
EIF5A	1019.46297988776	780.197309378983	-0.389896271075628	0.0107521533290964
ELAC2	682.202177934105	561.748639385672	-0.280182585932509	0.0165899890187752
ELANE	12.5311681598513	2.59369341649486	-2.25695685178403	0.000854114880660704
ELF1	195.500138151791	270.156993889076	0.483053393033353	0.0401534374033482
ELF2	450.543917624873	609.829029776936	0.440814730354379	0.0416611011152689
ELK4	685.620858847318	915.9977027181	0.424958675007225	0.0375634664482713
ELMO2	1169.4160935399	919.230306440014	-0.348897869012621	0.0232861601580952
ELMOD3	239.281183635193	343.52254848531	0.5073984232732	0.00814687605816193
EMC1	1131.68669754686	900.167439470194	-0.331025106294098	0.0184484013708045
EMC4	409.286186426831	311.059811320405	-0.394029510675181	0.0370172097688341
EMD	274.164027258233	211.166097239073	-0.371493216422551	0.0227435501025452
EMG1	210.573286427266	273.739156052174	0.36567194145254	0.00343363606639931
EML6	1013.98078197397	720.709360035562	-0.494339873014873	0.0121805790684652
EMSY	485.054666363696	582.877439021285	0.27245636819726	0.0483867490250406
EN2	1.44066353784005	50.3361881004358	2.67304647119054	0.000571954197673217
ENC1	13201.3048179997	6483.2307249324	-1.02585825849623	0.0261754030781838
ENDOV	335.795729139641	282.245569619521	-0.280291104837868	0.0455773890155607
ENG	985.247490963371	575.616510768226	-0.778629985738287	0.048597798352909
ENO1	6003.77022499867	4459.24196606285	-0.429184075392523	0.00573609414481978
ENO2	7214.92033729117	3905.97204410084	-0.885298921577043	0.0120412946220027
ENPEP	50.0113965654464	28.813084057026	-0.805672611661315	0.0290318882903328
ENSA	1936.58891518719	1585.44549634859	-0.287905402903127	0.0437767768868967
EOGT	168.657533990492	110.775331721741	-0.638998801192794	2.53895561924587e-05
EP300	2209.39280766425	2611.64637477583	0.234925858657611	5.82877154181951e-05
EPC1	415.654591230383	501.803732670411	0.283716485596039	0.0119603050123856
EPHA5	642.170072258002	388.455973544663	-0.723761102143797	0.0443785728902423
ERBIN	2530.79473263611	4312.0936298874	0.768938726034772	0.0345484171172481
ERGIC1	913.026642179554	1146.39738014919	0.325068862525099	0.0316906354214311
ERMP1	469.087376934262	703.956821403934	0.595077364353651	0.0266044165489566
ESYT1	718.262724782066	537.884940612265	-0.418500678153693	0.00157155588149077
ETNPPL	1556.50676537893	951.74411918707	-0.711369199384855	0.022960217539506
ETS2	1970.69084302092	1313.40850025187	-0.583949096440762	7.71798702076351e-05
ETV4	10.9427502221503	33.7641709645133	1.59642640525673	0.00464661177691177
ETV5	631.162199529825	455.747141619551	-0.463786767083033	0.00113498411144728
ETV7	12.5106414588965	5.78621595967545	-1.16395737936493	0.0316819594912103
EXOC3-AS1	74.2537609562407	38.3595837592207	-0.974864564702628	0.00221675502123342
EXOC3L1	11.5207049910895	6.74507721529895	-0.887080052178505	0.0430619736413704
EXT1	343.404615352705	266.622120730611	-0.373435898162288	0.0022026572399728
EXTL1	1123.49103044103	691.070267223875	-0.70432225726982	0.00823598736875856
EXTL3	1854.72991388919	1389.5741995562	-0.419122910978832	0.00414666671938946
F3	1194.89859365342	510.999357799168	-1.22730212651288	0.00267172986567104
F5	21.5068706741518	51.305245283665	1.25146564384902	8.01888926669536e-05
F8	178.246494981551	109.354329307729	-0.703534593796291	0.00108650446650818
FAM118A	203.405640390178	426.008481803702	1.0572988396024	0.00198409135809922
FAM131A	1876.99080698369	1179.00439161336	-0.673139446172954	0.00593523835743688
FAM133A	49.4146495303193	33.9967463481156	-0.549327568677033	0.0430604668765014
FAM13B	890.89955869456	1224.16185016093	0.465468935506781	0.00358195789913764
FAM151B	37.7932914444177	53.7194580409987	0.521070973356619	0.00874490247422992
FAM160A2	599.58908069396	468.081177754625	-0.357240390071145	0.0127141468123715
FAM162A	384.278247084194	227.057213652105	-0.757755093848619	0.000305287304058443
FAM163A	50.7118854361148	21.4104480424201	-1.25006189017023	0.029849213257823
FAM163B	2175.81354424964	1319.53278871814	-0.722229270126806	0.0101019183183283
FAM167B	12.2325634132802	28.676690597762	1.19976686210899	0.0321732269619736
FAM174A	206.340885775511	128.887616438918	-0.674657955442774	0.00141071852938473
FAM193A	912.461569675993	1098.42839891095	0.263407792851278	0.0462743728351452
FAM204A	450.310792500251	369.279959971355	-0.296085692077359	0.0455504664030489
FAM214B	439.739988942156	337.847296403828	-0.399056598975179	0.00724986327558004
FAM222A	360.605729543043	781.90210355411	1.11371734930229	0.00251277079528981
FAM228A	51.2484443709616	37.9705166298228	-0.508536622638157	0.0400436640557887
FAM234B	1103.03983624197	746.208909960358	-0.563210200107641	0.0450416515910079
FAM241B	179.781238409863	108.359560533185	-0.737192516440616	0.020408879657561
FAM27C	49.4510125249556	24.345615278233	-1.08139875295345	6.59567697416924e-05
FAM53B	813.926985900317	1313.47189689166	0.691997219765042	0.0241245414496122
FAM81A	479.090256392428	246.623070862833	-0.954750771479959	0.00745579854009662
FAM83H	255.748815592156	152.675086054428	-0.75212387426298	0.0174256989509434
FAM86C1	21.5506284293006	11.8510506818014	-0.804017211068234	0.0119623548017891
FAN1	931.56029148484	1170.62238858551	0.328397397882447	0.0188002408315252
FANCB	80.8445494976392	189.53990710409	1.2505850939674	0.0144103294443218
FANCC	60.2010047934236	158.810051639588	1.43589837816914	2.27491020773832e-06
FARSA	853.898769489577	574.720100185935	-0.574796845036756	0.00734335908778159
FARSB	380.274465140074	265.099938194866	-0.526639351431925	0.0320912012677617
FASTKD1	242.003039570726	312.140592650568	0.383245831742983	0.0402092997341894
FAT2	5.49656621050494	766.649635337403	2.70172555336707	0.0378947956181595
FBH1	637.033234085066	749.819681206018	0.228248116179374	0.0139900778162901
FBLL1	259.962724783724	170.756167139369	-0.616340713861669	0.0446812800419408
FBLN7	174.401855453898	92.9307073170206	-0.917976779738896	0.0462210759719271
FBXL12	148.960391262666	115.111241849437	-0.401725595631403	0.0433769757689747
FBXO32	708.955941115853	1112.91967368098	0.653233204250435	0.0239484263925039
FBXO36	107.847494096337	73.0555862311044	-0.532754680498237	0.0299901203903535
FBXO9	759.985719500737	530.481843591909	-0.519619463280563	0.00157535737376042
FBXW7	2472.97120996379	1559.67901733126	-0.66447437854094	0.00311368286030333
FCGR3B	8.33522066103737	26.3999211969773	1.71752507813877	0.0426737452037752
FCRL5	8.49890346762033	6.63203375291648	-4.18929041198398	0.0254356583585565
FEN1	156.036414325023	91.9034194914472	-0.776027166583929	0.0138503295756477
FH	370.944057747728	255.769564760365	-0.543464804802464	0.0084835056257393
FHAD1	68.7905605711429	39.3020762932775	-0.844442895302076	0.0303733897796799
FHOD3	764.752224171146	530.542870189239	-0.530436557584355	0.0258924933941267
FIBP	513.77060495415	315.858525115779	-0.700627974291739	0.000170717164410073
FJX1	254.618624868911	149.895785337804	-0.772168248815846	0.00486679697989739
FKBP11	599.206968380269	416.660416411718	-0.526722314292972	0.0346917075554953
FKBP5	721.745377544207	1465.93467106128	1.02029307238386	0.00147364898115725
FKBP9	450.356341145209	326.259791713501	-0.477980810393839	0.000722676832446219
FKRP	413.427674341953	319.436219070393	-0.383835321389021	0.0163300865104803
FLCN	995.586737899852	1737.5671337823	0.801298402600982	0.000538397161546311
FLOT2	1385.06460760522	1016.67938101275	-0.445603695431928	0.0236367349229414
FLT3	32.8370469536845	32.9246536151163	-0.780445507822699	0.0414198628386893
FMNL2	3399.87519917907	5174.92426979364	0.606651414425074	0.0432119034061905
FMO5	31.4086919172717	51.1221231604859	0.717550046182432	0.038528740273952
FNDC10	283.75716615557	172.353490235105	-0.728951867619936	0.0232932991239085
FNDC4	456.548566757324	316.705853190166	-0.529683482725509	0.00832484980120692
FOSB	281.627227282201	57.0737317155432	-0.805006415698779	0.0378947956181595
FOXJ1	37.2604937959117	133.197791144299	1.84998796681292	0.00347106235231109
FOXN3	903.162406759817	1231.78509480973	0.449675862887564	0.0119941183617459
FOXO1	286.041524963903	400.927800074095	0.481919421915863	0.0239484263925039
FOXO4	811.762754994384	1769.39279598664	1.1257302729698	0.00261169141036591
FREM3	203.614004085767	63.8299625008424	-1.67508188744918	0.00735904425684137
FRMPD2B	34.4050542178146	15.9937131562385	-1.06324211343588	0.0208643063872876
FRS3	396.345888057321	287.632897375615	-0.478218768924783	0.010608158350033
FSCN2	37.8344416907825	17.2776839060528	-1.17226916839193	0.0147240346642398
FSCN3	10.2877081166131	9.88043444113269	1.81676894549654	0.00283394158531104
FXR1	1064.74761317282	1330.77397101104	0.334953483094576	0.0370172097688341
FXYD7	769.052385154047	395.388088151237	-0.963396951356927	4.68164417574069e-05
FZD9	76.8193987866198	117.392281309507	0.598295810660778	0.0165090279277959
G0S2	21.486516251047	53.9097919663553	1.32650151377512	0.0302389412119217
G3BP2	2220.96985159231	1470.60031334211	-0.594008903350421	0.0391485141144781
G6PC3	360.097064333466	282.96302667013	-0.346679345032414	0.025976445464813
G6PD	573.210831135428	463.186015345193	-0.311711831469228	0.0318988189880198
GAB1	1154.69549310879	1852.35273197841	0.684527935208241	0.0383925050036315
GABARAPL1	2516.81039862014	1568.82826604157	-0.681400149974566	0.0276734623092496
GABBR1	6918.71055853463	5023.81103064118	-0.462541905431625	0.00709495050590219
GABPB2	364.948567592938	521.873741168829	0.519557118050781	0.03993080678755
GABRA1	1468.99367403783	792.819053439844	-0.887883640168029	0.0256681550085689
GABRQ	220.961329725833	86.7060228841894	-1.35205674982723	0.0251134227912098
GABRR2	15.800453016606	21.8078743392877	1.34338727604753	0.00060765885932391
GAD1	861.946241426731	450.451063349526	-0.936789376614149	0.0241630040453427
GADD45A	385.428912717463	168.741201875526	-1.19491416380793	0.00619856313915989
GALE	175.135945572426	134.884793413121	-0.414216519410549	0.012110004380738
GALNT11	787.274589101003	556.151315765405	-0.506235790469808	0.0111507791999601
GALNT17	2225.19332458177	1469.05474652572	-0.600140149149387	0.0217327203269069
GAP43	2949.92086289116	1370.48631536218	-1.10599001919614	0.000239645391853485
GAPDH	14716.4527185503	10608.7905724438	-0.472141195092855	0.0115447556188558
GAS2L3	18.9865625429508	38.2091961299201	1.05273051054158	0.00405330018482778
GBA	297.2058346557	214.609940847693	-0.46661790912514	0.0291728019198182
GBF1	2026.60863541132	1565.5825812655	-0.372531430975236	0.00350102790431649
GBP4	204.771313963065	87.8320897528827	-1.22788063169644	0.0393871899196033
GCKR	31.2711804150111	14.4593869019798	-1.08677755233323	0.00025059165791196
GCNT4	178.998985104772	86.8213509586162	-1.0327115184032	0.00108765506587961
GDAP1	1036.39714494279	711.061301814781	-0.541393747171897	0.0330728814645679
GDF11	560.192875073418	953.169044561232	0.764216625234705	0.00756915481664173
GDI1	6688.20534423959	4495.0011893234	-0.573462292627526	0.020408879657561
GFAP	77748.7207066698	123891.332295345	0.672171763145783	0.0400261761984673
GFRA2	465.875978819685	233.585226924963	-0.996603057076939	0.0115447556188558
GGN	30.1901209676172	13.1026429972659	-1.18031815872535	0.00274427901430194
GGT7	969.6275812685	804.240869202777	-0.275558264224654	0.0457827453083988
GHITM	1612.02991397931	1070.59832704445	-0.59014540022452	0.0209412983939814
GHRL	10.4069943501178	5.24232145002106	-1.00669615562569	0.00971605630651539
GIPR	30.8277060614496	86.9030678778016	1.50131307334329	0.0369409955776157
GJA5	55.782315062924	28.5481183635427	-0.971409209270711	0.0450781070204415
GJD3	20.0562041990358	8.45179413040571	-1.16395957091001	0.000486882544446562
GKAP1	129.499138707591	187.369443482792	0.527235102759547	0.00228665957792514
GLDC	236.077499959713	159.121649997154	-0.562791003667559	0.0313752585133096
GLOD4	368.540405638375	272.069287775752	-0.446396657763502	0.0254498221415198
GLP2R	149.218922369635	68.950910044017	-1.12279230954217	0.0385117765524309
GLTP	289.063877306379	583.641639439023	1.02534486139219	0.00166823981445293
GLUD1	3332.15310355733	2328.02275175032	-0.517371181774283	0.0142941311573551
GLYR1	1477.53414006806	1238.73096088712	-0.258229820726914	0.0244052093527075
GMDS	142.500035887102	113.142314295069	-0.324614303870094	0.0333769593457402
GMNC	1.43958089342218	7.70010852356301	2.32612924481275	0.000324390007841282
GMPR2	401.924339271283	297.047497287106	-0.442850062106602	0.0182567035465157
GNB2	1680.12248615509	1313.98446855559	-0.357584537655618	0.00745436316853423
GNG3	965.631614039814	481.479578544343	-1.00359198093919	0.00165219883422307
GNL1	2221.92013276323	1677.83064527141	-0.406814457601567	0.0265809391387762
GNRH1	10.3016500066428	18.0334446198962	0.777438320391221	0.0429353607630431
GOLT1A	18.1886575873207	8.06900382723726	-1.22202125544143	0.0319642824512526
GOT1	1417.15169776015	804.268200017683	-0.816646043368113	0.0196375952819829
GPALPP1	461.2301415447	391.866762211009	-0.22839725084788	0.029708644104809
GPATCH2	292.136058883014	204.777017465067	-0.501913069974917	0.000410960506570773
GPBP1L1	673.465907564787	817.558148348425	0.280739397738478	0.00640650170185379
GPC1	3236.21956745438	2133.61664004651	-0.603642209142521	0.00218015261419661
GPC6	130.47495193349	91.5133397090029	-0.473694564320913	0.0499999590420499
GPCPD1	450.859828084905	264.631169291002	-0.771112555880407	0.00180651195051954
GPI	5395.674917695	3686.63974341782	-0.549970033837877	0.0126545276963717
GPM6A	6530.00006975231	4473.84387882047	-0.545315019570139	0.0184484013708045
GPR108	287.99038947122	386.928117968351	0.413522925315929	0.0453237696243603
GPR141	3.09054208215295	9.43801739684777	1.49928466000041	0.00425641514023967
GPR3	49.87208660241	13.9768966003199	-0.783755671909306	0.0100413027268298
GPR45	25.7469621004212	13.326033831495	-1.00636760722963	0.00202894385917066
GPRASP1	3135.26648267855	1811.71109949896	-0.791209669223424	7.11986100057631e-05
GPRASP2	904.233792636559	487.63197305595	-0.890475608264871	0.00337703225873646
GPS2	35.9922832159553	54.4546190927	0.551110150438562	0.0194652388078377
GPX4	1427.73249700814	1131.10791783285	-0.336065115357408	0.0237422639867555
GRASP	571.343416806814	273.556938954714	-1.0689899460048	3.91678957469793e-05
GRIA3	1956.51272657993	1216.66988815735	-0.684536033561308	0.0137062840676667
GRINA	2765.31555602013	2040.47342811104	-0.439610396451784	0.00746028615466241
GRIPAP1	1999.87406839545	1605.88804912588	-0.321832406781117	0.0370170470143057
GRM8	202.007675016122	116.300777778674	-0.78732172165545	0.0019135482030973
GSDME	263.115690357615	198.90196281106	-0.401825028746177	0.0226481964259227
GSR	547.310026233557	433.968242199421	-0.342161608438027	0.0306174649566136
GSS	315.39295193055	205.673945001745	-0.621593427882898	0.00329925597846679
GSTA4	343.350626481701	222.918228367482	-0.609457095741761	0.00545281774052433
GTF2F1	1283.09962159995	1003.95186940516	-0.359128347103677	0.046692678320828
GTF2H3	179.669675097408	143.739205695283	-0.329785444770178	0.0291728938096878
GTPBP4	386.739675680488	299.983894244359	-0.37129513509204	0.0391485141144781
GUCY2C	3.74734021336038	0.839107835381267	-2.24967414285561	0.00613072651551917
GYPC	61.4986932906133	103.009366030654	0.739332467663288	0.0365443441177091
H2BC11	23.7811669751234	36.8211956501581	0.625522225084195	0.0270486890260583
H2BC15	85.6301727220689	47.6756209469178	-0.862109734314266	0.00186450751053498
H2BC21	233.228432023798	378.611725324533	0.711204128389958	0.00458000022868195
H3-3A	39.2786484944043	60.8805154333765	0.696989113601069	0.0165875773103214
H4C2	81.3858608544646	145.407708679068	0.835761614052395	0.0405710116708811
H4C9	28.2974751202289	17.5253701161392	-0.751415747029983	0.0416310768768125
HAPLN1	29.3906207050036	13.675539417276	-0.981916495409535	0.0376618508132207
HARS1	943.335956917283	761.108796374223	-0.31779982784239	0.0365462004030909
HAS1	52.4438392570657	33.8454875250711	-0.575515103776027	0.041543869934572
HAUS3	228.762857618721	303.983824226468	0.412100864044723	0.000367679394763685
HAUS5	148.684141272523	226.05489641727	0.606244773294584	0.0350117815936837
HBD	5.69582562832612	4.12230278119239	-2.16756837444895	0.0431680483940403
HBP1	382.002676742431	568.940462363272	0.585590733356109	0.000758414564317796
HCG27	39.8977281261115	62.0817833744317	0.681309294796678	0.0136732513464945
HDAC4	1622.53300612336	2256.51111620347	0.474376006773523	0.00158023531289452
HDDC3	140.318123715658	111.066710534646	-0.32260243439452	0.027943164849322
HEATR5A	259.730138457536	378.373893871895	0.555760749958821	0.0163932591120235
HEBP2	176.152952943602	291.176703291844	0.732587139983205	0.00222869775307774
HEMK1	266.353450037268	380.204720224099	0.498994844243779	0.0248683098934373
HERC1	6508.89852522009	5311.83051659278	-0.292865591684762	0.0490107129189416
HERC6	279.331016004448	184.843711824928	-0.600310057247902	0.0316283505578178
HES4	275.73901399733	156.05840367778	-0.834907246702729	0.00500039685252729
HES5	174.357998264305	34.6382646644402	-2.33862942028472	5.69458869260282e-08
HEY1	358.07498192731	214.054553777642	-0.753792167087826	1.22801697900251e-05
HGSNAT	806.116607597123	562.383667056777	-0.524255885315683	0.0243911500672209
HHLA2	3.94757956970146	1.08034023555194	-1.9598641963721	0.0232304411887801
HIBCH	368.048004002359	527.495568686687	0.538971191580249	0.0228424545107196
HIF3A	774.22380135446	1564.69863714913	1.01293702394398	0.00173338958525325
HINT2	18.7187562513226	10.8930323925987	-0.79983690798573	0.0152553436089226
HIP1	1150.72891828554	2164.72356313786	0.912182132164208	0.0121165674033234
HK1	3754.71003690524	2266.37736365672	-0.728493050957179	0.008438694677436
HMBOX1	904.976713901566	1166.15663502707	0.361295421547706	0.0162278382731254
HMCES	521.324756290466	375.910001428724	-0.477997676479924	0.0233433743028473
HMG20A	706.536811253885	548.816587164892	-0.36343497806605	0.00292203797753086
HMGB3	131.0323022945	67.8795706082796	-0.973697348923188	8.08655018805121e-07
HMGCS1	906.692720295243	553.168857063265	-0.708512100473747	0.00565398034978368
HMSD	4.56465692845085	15.0270657017626	1.61673819565092	0.00783385590727522
HNF4A	17.7784694560639	9.71051524444663	-0.914172958387005	0.0452808115008301
HNRNPA2B1	3783.6054139837	4380.19600430367	0.213598494699027	0.0461965643863661
HNRNPH1	1760.90341880558	2126.07922406847	0.271705428485321	0.00752223224174667
HNRNPH2	598.629159243363	437.891426593712	-0.446249979320069	0.0295249836170545
HNRNPH3	925.346752850369	1260.0720255415	0.457600904969457	0.0155919144050976
HOMER3	98.683819050336	164.632681011088	0.711052035337561	0.010608158350033
HOXD1	4.73384908290077	18.1206738436419	1.98779259316525	0.0146065777366913
HP1BP3	2059.75517227786	2941.50996347857	0.517317072887979	5.86919044629403e-08
HPCA	1319.79318976754	683.878194601115	-0.94976994426904	0.0133636966205757
HPDL	14.6427532238166	7.39361953836516	-1.08233468323293	0.000940749921058289
HPRT1	348.917650167973	203.837393458542	-0.771020970377105	0.0308707485387663
HPS6	256.066292983108	203.830960291415	-0.344062938224519	0.042387701811772
HPX	22.6545739611523	14.7231590740732	1.21586148804777	0.0182535008912894
HSD11B1	26.5893372677996	52.3603846854857	1.05386320106408	0.0385041182898624
HSD11B1L	437.981105906444	306.354125423294	-0.524721950370452	0.0245057664039433
HSD11B2	14.5211572340341	52.4254048243182	1.79228580535304	0.00601064066332617
HSD17B1	33.301617965305	117.619107277189	1.84546928618726	1.441594577906e-09
HSD17B8	41.8032479663557	22.657155362028	-0.924803020346923	0.00216254455591533
HSPA1A	2311.96806793305	2089.87655868943	1.6512815857621	0.0288371075121226
HSPA1B	1730.41274527065	1386.26398956241	1.32898849725128	0.0412079227465369
HSPA6	1306.58235252932	72.4855047888739	1.37606477573095	0.0194652388078377
HSPB1	1960.08758339341	2846.82601952083	1.41660062021774	0.00808952059143563
HSPB3	19.5848200941739	5.21167883985847	-1.89191297351137	7.13126124900654e-05
HSPB7	15.4971062243381	35.4182928501214	1.19424023822671	0.00455656773230133
HTR3B	152.717668701161	76.4141378036695	-0.989508923383604	0.0497461318789091
HTR6	110.719977533498	58.5830769193992	-0.932981454908428	0.00276947024969046
HUNK	262.311427929531	151.248837322393	-0.79455505229878	0.0196125240849513
HUS1	189.432260650719	235.085443300634	0.301443611587363	0.0193497807121367
HVCN1	77.1461408917191	129.848680938684	0.75770358848896	0.00814687605816193
IARS1	1192.90832342181	874.884202445914	-0.448387118722087	0.0248032620981153
ICA1	530.039831700617	300.807767622116	-0.819468693692367	2.04400832498548e-06
ICAM5	1609.94694754581	909.099318132666	-0.825643751254182	0.0462743728351452
ID1	368.614547536044	228.144057562653	-0.702249539954524	0.0443785728902423
IDH2	1559.11869459831	943.133956489761	-0.728218944223972	0.00158474668342198
IDH3B	579.541716786116	443.002695912934	-0.390958876854138	0.0469483070048048
IDH3G	515.61756348915	390.080593005048	-0.41008751795195	0.0348869737450584
IDNK	79.1274186436831	53.7673358842526	-0.570363969069981	0.013151834458577
IFT140	597.687670567725	768.565574693777	0.353314612144263	0.0451892578826707
IFT27	448.307835924621	342.106555259109	-0.402955323205948	0.00893758858059476
IGFN1	67.7110902454132	29.6610946875356	-1.20949902210694	0.0396089764775806
IHH	0.932698250113958	3.96778139944575	1.90083893999619	0.0245311163969917
IKBIP	26.5746590445948	41.068200292548	0.515558535320064	0.0479729267478502
IKBKB	496.244239010175	731.146470961898	0.557060261836314	0.00294006416246757
IKZF2	276.80043681095	443.684621206724	0.696493924515083	0.00766228512392759
IL12RB2	158.08776419657	91.9753408864339	-0.780251719268838	0.0423044235869168
IL17RB	222.51308166883	381.147408666728	0.77525304846814	0.0137119890985896
IL17REL	5.22519972913928	0.932788513615911	-2.44443682039868	0.00668210895345375
IL1RL2	26.811537680113	13.0122911322109	-1.05159674727434	0.0052118794668543
IL33	151.505093922496	78.1747838645392	-0.940294937826073	0.00598129847964717
ILK	519.182737812524	638.858418448717	0.278077131738451	0.0434604793485441
IMMT	677.671830437465	496.383735582731	-0.447454049158825	0.0272257551828807
INHA	42.0657539462893	18.3859542359347	-1.2265648532715	0.000189934944700748
INHBA	87.5294063834643	48.4802211030847	0.940300266953942	0.0126485622916869
INO80C	82.0748540227369	62.9418474228314	-0.367595284263647	0.0439302275676003
INO80D	800.537060336027	1004.97774779329	0.329100535638102	0.00207331076736315
INSR	1771.97175019146	2206.15814593746	0.314477370467232	0.0183107557077578
INTS13	120.466163865407	157.972104336905	0.392448410014073	0.0122169996321666
INTS6	529.662822906581	667.977485775069	0.338382765600808	0.000194713258758538
INTS7	161.077850539546	212.98248561059	0.462016137320831	0.0215503427731901
INTS8	271.819450757864	373.649706770093	0.481646729758821	0.0042083885476359
INVS	340.137066000524	439.600029577029	0.360421881886475	0.00254792472051111
IP6K3	47.7349619142847	193.966212695982	2.04963759481324	0.00127638873398697
IPCEF1	945.90897529503	524.719461813332	-0.848519677308365	0.0451428620534755
IQGAP1	1240.14825080575	1796.47053189166	0.538669801247712	0.0357381797476852
IQGAP3	35.1360237691117	14.3066819578588	-1.32900826155675	0.0143367950580797
IRAK2	117.710920409753	180.64657022497	0.643997637439003	0.0316819594912103
IRF2BP2	1310.52181661673	1789.95432632253	0.454287388481425	0.0101019183183283
IRGQ	1966.63093213845	1470.05369025611	-0.421288186231165	0.0188104571476981
IRX5	0.271884935428982	3.66884547885442	3.35684393278472	0.0200890676564368
ISG15	173.18802307436	102.21079667632	-0.783828722665766	0.00539415148636511
ITGA10	83.1125044819916	159.064239157934	0.908322448174706	0.0107554093538769
ITGA11	63.4013481670808	110.143733514278	0.781418726243416	0.0391485141144781
ITGB5	480.202252979495	686.365534410858	0.509026176556547	0.0271722661443107
ITGB8	2373.13165823727	3693.13887123669	0.639184105126411	0.00282236777759337
ITPA	174.560343258195	127.084847905633	-0.474554340579152	0.0152924493332737
ITPKB	4990.2115562123	7404.54240260688	0.568676190926469	0.0238097516351481
ITPRID2	2294.01740760592	3216.17093597502	0.487968693703199	0.0456045323911378
ITPRIP	169.337276572479	239.606640821935	0.502220415936731	0.019535025274233
ITSN2	946.317269436064	1144.96538383652	0.275843766112183	0.00276947024969046
IVD	1151.26196286359	944.74644710148	-0.29405708280908	0.00329925597846679
IVNS1ABP	592.180082192357	890.965950466282	0.593309535035308	0.0117187996671297
JADE3	76.0965421861004	143.318460987569	0.941687630200369	0.000609793223814129
JAG2	791.604321607703	522.052237489669	-0.605474453598263	0.0193497807121367
JAKMIP3	1571.67979976084	2310.54775763215	0.553821054922459	0.035467101254627
JDP2	320.042976215168	499.995340674913	0.64154617589197	0.026347701054682
JMJD7	17.3526781858361	34.7306058470208	0.985348984954474	0.0364494567691964
JPT1	332.068548197438	224.423078547999	-0.566917988447199	0.0349824313381947
JPT2	129.153219518925	226.580904319169	0.820793128344701	0.0188358692817906
JTB	51.9087252208435	74.6351029454976	0.561201778274486	0.0072836004067398
JUP	319.416994807877	504.520747271763	0.660267291359308	0.0056390555187145
KALRN	7104.12444636031	4950.93080303412	-0.521012053896109	0.0447973730484727
KANK2	479.231305189962	804.522331517762	0.738484608724964	0.00542957135706238
KANSL1L	332.30324290634	519.478569202543	0.670689467045361	9.46406549363073e-05
KAT6A	1626.55196242673	2078.63922220478	0.351800370246001	0.0132929392659923
KATNA1	72.9149078910809	91.3184173517267	0.331304080788421	0.0358067394964531
KATNB1	872.431677937011	594.259998569162	-0.559189788424733	0.00962751919029014
KAZALD1	23.3821419943504	11.3438621803178	-1.12312456665291	0.000465140168804624
KBTBD11	3524.65408948832	2861.6959957114	-0.300332655043405	0.0370474640657564
KBTBD4	194.499577435792	150.72423131124	-0.386388842612544	0.016189136686343
KCNB2	210.107673562797	108.342241712802	-0.947915101675236	0.0177366940680185
KCNE2	5.32319731330039	2.50454968787677	-1.22100299938479	0.0234405519246135
KCNE5	19.1910353913348	8.19490950273265	-1.30818225128282	9.7116586568732e-05
KCNF1	784.710256801238	390.596899437103	-1.01033234468592	2.71758977383338e-06
KCNG2	37.111555732645	18.8006142802483	-1.02836189377105	0.027759152492653
KCNIP1	204.439214101715	139.257962746999	-0.552048622202693	0.00371097211444536
KCNJ2	275.418903690351	511.440719267519	0.901003033861385	0.0207932319768251
KCNJ4	1299.03402181393	751.9131562456	-0.789491262409987	0.0431680483940403
KCNMB3	25.5357475482783	39.7185013552724	0.657927825839281	0.0107398813687969
KCNN2	327.769799498285	235.734091287296	-0.466202729000486	0.0334452572916051
KCNT2	287.98347739815	202.841657557929	-0.500333849616752	0.0413913055423047
KCNV1	777.605028761522	365.66454748124	-1.08860558484777	0.0294601399683085
KCTD10	625.531368711009	537.766504850672	-0.222681028991968	0.0401534374033482
KCTD14	13.3562474889919	22.7469837473192	0.83667579928199	0.010467704529454
KCTD6	130.197207945358	173.174028221529	0.430462297372028	0.0276319044459171
KCTD7	463.622446199227	583.700700228184	0.339239783137592	0.00254487636232792
KDM4D	16.6553258522723	9.83607392005001	-0.808020675864205	0.0438214329764755
KDSR	439.926507659854	590.853622041305	0.422937475125452	0.0469483070048048
KHDC3L	3.41199413314009	0.80090329756641	-2.23238743003497	0.0111619119798285
KHDRBS1	1016.75387810007	809.240379411571	-0.329427384188241	0.0391544484031619
KIAA0319	876.289165847409	569.068075438117	-0.625240075088437	0.0157089436646137
KIAA0319L	1386.38688079529	1202.97745744171	-0.211466712456183	0.0440232664418266
KIAA0513	9212.70939132119	6099.77385370724	-0.595102436094235	0.0397816647762163
KIAA0895L	840.499006172769	661.309673266163	-0.353016683816373	0.0264134015676231
KIAA0930	4483.10581589944	6526.62956806041	0.541284624200847	0.0483667034376889
KIAA1755	612.738117395672	1063.09418078856	0.792442116477162	0.0492582880179144
KIAA1958	489.345055175817	777.676627493191	0.677419271215043	0.00139022030964631
KIAA2026	1252.94939542517	1508.33215335988	0.266544237121611	0.022602660613218
KIF13A	1121.30649074237	1630.40465977207	0.54153389859995	0.0226481964259227
KIF17	412.901190266717	223.797977417214	-0.885811164517067	0.0025763570937332
KIF19	279.76718644867	855.388697581941	1.60944030805739	0.00603066528818549
KIF1C	3842.71372805596	8146.40580361133	1.08425261608514	0.0190054953187252
KIF22	227.254667333647	175.548137942916	-0.388407954618646	0.0267967560760545
KIF23	10.5162111547547	6.48021212496907	-0.798626935134177	0.0483667034376889
KIF9	78.9938316389677	53.0248437287189	-0.590422678984391	0.00440804649326602
KIFBP	640.468021538111	469.609969670783	-0.443300533884652	0.0245195611208962
KIRREL2	31.7438807441761	15.3236990747112	-1.10093612307172	0.0182585651939513
KIZ	337.245593130965	464.782767302609	0.466983285548104	0.00776077772693918
KLC3	17.5233916531621	15.9955375565156	1.34901993672465	0.0378430014842924
KLF10	189.705621464622	119.957894593404	-0.672251478764343	0.0159573913699869
KLF15	453.004085128522	1016.37794053595	1.16667529956626	3.56088561709359e-11
KLHDC3	1986.3807892678	1416.43316834362	-0.488929649661984	0.0386306338578862
KLHDC7B	4.91383831295649	1.31278530542383	-1.99500069013199	0.0259113689027781
KLHDC9	128.107425341354	77.5767202482858	-0.713724211904728	0.00228804868048686
KLK14	9.16732537228481	19.0876082846122	0.948638680510348	0.0316819594912103
KLRG1	33.9876969536145	47.8915819074815	0.608455524326646	0.00404067051333889
KMO	14.2845076077605	6.00207395568421	-1.2973569336739	0.0218625324965059
KMT2C	4229.68973826138	5203.36226398613	0.299413001856482	0.0355791682980701
KMT2E	1789.97230272473	2092.93709462043	0.2262373942333	0.0489360416952105
KPTN	94.2976134241622	160.602375091744	0.735436955737283	0.000980409720023304
KREMEN2	6.56197158024677	1.25974056748387	-2.44228931345196	0.0309703642480508
KRT10	32.9240992552881	52.2800705343496	0.631635221808223	0.0120412946220027
KRT17	107.474308680294	48.1535621839114	-1.15781964485858	0.0397988029760952
KRT5	10.5230116992074	2.675830641885	-1.98663178310709	0.000258426434440256
KRT81	8.85440215292856	2.62604586270218	-1.84205978095986	0.00557714031608794
KTN1	2143.50130905651	2945.57508915256	0.458947884410225	0.0161823614667171
KYAT3	134.794382446179	87.859757180686	-0.615607362150935	0.0402480180246955
LAMB1	638.903746000409	346.743205241041	-0.885599907919468	0.0156363516136362
LAMP2	1537.27549471404	2672.90437240454	0.800379026694995	0.0429353607630431
LANCL2	873.221234924507	575.861273941733	-0.602170700476304	0.00203656849249805
LBH	149.580688837941	85.1944572900041	-0.81916052210592	0.0473445686623037
LCN9	1.35108379333162	2.8698430488462	1.81876973112824	0.0425570788132144
LCOR	1032.16907033308	1274.41420506909	0.310765080913064	0.00471128610490803
LCORL	225.428502554358	306.794158883804	0.44006647118585	0.0426281673748831
LDB1	1308.7116055514	1023.39091327038	-0.363482034922405	0.000173734138266275
LDHA	1205.21950373657	797.369108852634	-0.594439970352906	0.0305723547687645
LDLRAP1	217.468518378401	580.426311022856	1.42318357366674	0.00621683078177039
LDOC1	831.821150634653	564.842320052204	-0.559669185521333	0.0258091764774245
LETMD1	443.673646905203	327.748892182075	-0.444116941379264	0.0138503295756477
LGMN	471.181811686444	338.431064067642	-0.478014553749549	0.0191917759632516
LGR5	68.3340261351461	156.444750177787	1.19976340484056	0.0471450489880468
LIMD1	247.892576256872	416.10565683711	0.744025741830827	0.0433730033498695
LIME1	50.0618690048686	93.2240306865513	0.858691772597699	0.00770133373148711
LIMK1	2088.31926629975	1267.04136429278	-0.722783489716335	0.000565023824153999
LIN7B	172.752725662127	117.361448709068	-0.572843502941478	0.0215902430041848
LINC01619	8.77748534343699	4.51285778263563	-1.05907781108284	0.0397056889894176
LINGO1	3057.74953103881	1901.92709192089	-0.685804479684257	0.0155911777662792
LIPJ	6.63492404121959	2.53326574497837	-1.23149526670122	0.0367282438344194
LIPT1	22.9626422965646	35.3096780335137	0.62281646697607	0.0345484171172481
LKAAEAR1	27.6306820330517	15.9110731563779	-0.808437081773551	0.00549617020603805
LLGL2	93.1318538499687	198.253950517662	1.08433731974762	0.00225395901821236
LMAN2L	153.719783356732	209.311171888524	0.465037887720858	0.0285165495875457
LMNTD1	5.70449742545418	13.5896030638845	1.27856554966617	0.00673321161897607
LMO7	1036.5097069118	738.905251499866	-0.486872568517597	0.0411693624001284
LMTK3	3709.55339575321	2556.5522948479	-0.538253206389411	0.0408287028354564
LNP1	84.9375240656749	55.9652283098997	-0.58145163563044	0.0182286441338414
LRATD2	200.836096348851	390.690128162158	0.96038755767333	0.00425801999266066
LRCH3	692.790167289413	897.837735091246	0.375721138359773	0.0193882298452127
LRIG3	86.8314135764024	130.757526469003	0.616250113357961	0.0403340366188704
LRP4	3672.65075673691	5055.93036548987	0.460261142829825	0.0435329121548348
LRP5	269.74652640708	385.503784964397	0.514504893612798	0.0453615613912007
LRP8	1028.52270631709	778.347501639311	-0.407392171371369	0.000198556751548241
LRPPRC	1747.29248840591	1268.1653326268	-0.459407273536919	0.0241168769985211
LRRC1	166.131811434198	319.476611004728	0.955263409104862	0.006299111455532
LRRC20	495.353050604723	313.281429512575	-0.66462253546922	0.000450220115081919
LRRC40	176.105326593051	122.793264161367	-0.513065275647858	0.030935534171057
LRRC58	545.254814505917	676.775083774533	0.315425376594229	0.0349824313381947
LRRC73	242.79684628006	113.568925038294	-1.10012852826698	0.00082611304112941
LRRC75A	169.46511051172	109.431951296334	-0.652609176125616	0.00797435991439988
LRRTM1	396.0213548998	236.011405288318	-0.747398156985533	0.0424566299050004
LRTM2	539.110314863327	253.849398794317	-1.08942258492632	0.00106094525934727
LSM14A	596.060423963384	785.485699756601	0.39605544009058	0.0121826643916974
LSM4	444.946917295817	313.093433768273	-0.507036384001949	0.0116747836665084
LSS	1461.07673526386	2217.08562945024	0.598901376330735	0.0173737505894542
LTA	5.84335045558384	5.65434455460885	1.51265674228152	0.026354102574535
LTO1	392.090146509863	508.07966334613	0.3602080743948	0.0384270216241086
LY6E	1392.62815795702	889.287048999685	-0.649870062859374	0.00814687605816193
LY6K	2.43724155617597	7.83234652709909	2.00316053524252	0.004547296966134
LYG1	9.57894284148498	22.9035946957478	1.3127603808602	0.00534880778901516
LYNX1	4851.30465470609	2780.38866214497	-0.803882505169026	5.80716499232175e-05
LYRM9	321.144675235846	152.181024513766	-1.08360721204317	0.000194713258758538
LYVE1	77.8851286219913	144.593885363488	0.894007073765984	0.0155742322400028
LYZL4	9.68947036905777	4.72667580435069	-0.980013469669755	0.019627236080755
LZTS1	1684.2501526575	926.485933146705	-0.863388866028521	0.00254966818788006
MACROD1	121.72044703955	162.971393480871	0.409963072952717	0.0435535034319737
MAD1L1	32.2909313579549	59.6267534264654	0.877850504388153	0.0052183602334146
MAEL	33.7320066449986	20.3470186370317	-0.755565575407055	0.0275560183064615
MAGED1	2154.15587289003	1370.64264816734	-0.653094824758427	0.00867144206294474
MAGED2	1235.07431818048	934.386671142463	-0.404010533618488	0.00415709392004426
MAGEE1	1086.364896606	632.755789630186	-0.779041652953384	0.0152553436089226
MAGEF1	408.030366174457	289.091355815653	-0.503959731820119	0.00875371348211444
MAK16	142.992269760426	95.1825971612741	-0.561459533981497	0.0161169927969996
MAML2	367.790803571364	537.183778965648	0.545155399204705	0.0400182018685355
MAN2A1	1576.33606310114	3359.59888777992	1.09254146463585	0.0191476787054513
MANBA	243.766053664013	323.949081039635	0.421113364157131	0.0138552440802044
MANBAL	308.116362229831	245.7187461248	-0.323516690400621	0.00420232601140979
MANEAL	315.403025879224	233.54931129414	-0.436065137185115	0.0386011624300361
MANSC1	231.628916999743	177.005779549658	-0.364969871445186	0.0337455594487902
MAP10	60.8760743655215	33.1219921731855	-0.879672753429981	0.00348520548300686
MAP1B	42988.1622465552	27079.5113565336	-0.666695360785624	0.0446812800419408
MAP1LC3A	905.417073222726	627.427075088625	-0.531566603106751	0.0169738949701752
MAP1LC3B2	20.3601718981516	12.887451134857	-0.713711393164478	0.0416310768768125
MAP3K12	998.30659112057	838.993451689632	-0.25844985428227	0.0370170470143057
MAP3K13	556.427981211464	451.79552653508	-0.28880033366203	0.0209040461735587
MAP3K3	515.028206335048	626.088191109232	0.266784706992978	0.021045746512739
MAP4K4	6339.48408621286	12267.983530589	0.952571043467938	0.0400261761984673
MAP4K5	763.324482744015	1109.711530659	0.541303516574891	0.0236055849697261
MAP7D2	971.195697583584	581.847962952784	-0.740393376281894	0.0324902827115201
MAPK8IP2	5775.65867418942	4053.26972186628	-0.511589061203377	0.0283592998761473
MAPK8IP3	8577.68112130043	6693.16641432571	-0.358738348327835	0.027943164849322
MAPKAPK2	473.207157541107	677.637355525978	0.514861332241248	0.0254498221415198
MARC2	189.293400744795	142.175131318237	-0.440652575005322	0.0280272917301519
MARCHF2	733.088325941066	590.623843900982	-0.320545240432674	0.00370084733490412
MARCHF4	354.230066637268	186.481527790395	-0.928246395490946	0.000274793093886144
MARCHF5	299.119668046172	247.742539944453	-0.274719197996796	0.0303957251573636
MARCHF8	588.69901729497	903.838926427797	0.616305104156762	0.00393308753587262
MARK3	1249.14576055713	1468.04306499362	0.233224147373679	0.0338882354227974
MAS1	305.515647495578	88.4312138002858	-1.78312574727217	1.01242728929925e-05
MAST3	9279.47258179255	5982.8293175015	-0.633426726279781	0.0137062840676667
MAVS	1467.8396961177	2037.62292028134	0.471012863686516	0.0115447556188558
MAX	579.575953692469	765.950603367782	0.397613624513127	0.000962433498139095
MCHR1	126.323705802799	47.7651031633266	-1.41201699865967	0.0010670031599569
MCHR2	105.731013040422	61.8078542039553	-0.767253519002756	0.0416704236941476
MCM4	449.058056446497	289.080526176283	-0.640477308835136	0.0156868269439503
MCM6	193.455641733261	137.353502764468	-0.49629568006492	0.0263824981748371
MCM7	368.49842305716	789.816668047425	1.10198747244939	0.0104676925744657
MCPH1	272.655260540539	325.549342600716	0.257482963561527	0.0421605168943005
MDH1	2204.76609752221	1184.47201356075	-0.896018657037172	0.0105714288017974
MDH1B	44.0060369975031	21.6688847798238	-1.05614947704351	0.000403004436936038
MDH2	1460.83275896799	928.702543356572	-0.6537434588369	0.00517521097954158
ME3	722.338831636172	534.735789409467	-0.43945206275023	0.0273499566262681
MEAK7	276.339753381932	224.638852714566	-0.308597687590591	0.00873761991162482
MECR	329.605877542386	257.722035392746	-0.368892374422434	0.0248871369390531
MED13	1592.11659079319	1905.63140697289	0.266104077231271	0.0316673908872077
MED13L	2222.8804420263	2562.28817304014	0.206693167720939	0.044182548276227
MED28	1289.47309083624	1481.96151619764	0.202173675040435	0.0401913514404838
MED29	1088.60657883442	739.825226858151	-0.561302795051838	3.89573155292568e-05
MEIS3	1337.10315641642	884.944032848568	-0.59902737777842	0.0324577758652435
METTL16	384.389093783284	516.356755003559	0.422667833494307	0.001818799536764
METTL4	83.9058853073982	111.825429258539	0.458945921476154	0.0172860149648695
MEX3A	39.1141342619896	62.6649270633574	0.704478878425052	0.021999872230503
MFSD11	257.775089102934	302.489704102532	0.237844847398774	0.0185879543388126
MGA	2036.65320640114	2645.30469353114	0.380121068483272	0.00498010033975765
MGAM	37.886103137159	76.9229838426126	1.07772855530335	0.0397816647762163
MGAM2	6.74238521285138	17.8562951996051	1.41882688061635	0.021561507261738
MGST2	37.3217760873007	62.4465990656702	0.815362726437918	0.00576246271050721
MICAL3	2807.75422586413	3674.55785172779	0.387016765733147	0.0389920411916535
MICOS13	285.85918440826	204.01660665572	-0.482634750692016	0.012228885176933
MID1IP1	1137.89166125877	2438.57939503974	1.10102403730379	0.00542957135706238
MIER1	394.588391876193	475.638384782361	0.270060594175904	0.0317967277228496
MIER3	225.951242021301	279.259690559832	0.315611604805879	0.0148730767145823
MINDY1	373.367577177742	656.392220784991	0.812223078354177	0.0111038716385103
MITD1	81.2860458206943	116.803184976146	0.596257982898915	0.000469991696280116
MITF	110.486955498236	178.918189256587	0.732881598774746	0.0162278382731254
MKLN1	1728.77394449642	2155.08511715742	0.321828560349112	0.0497353681363491
MLIP	1164.4065638289	757.530346186144	-0.618930990956914	0.0352956254186748
MLLT3	377.371187266034	493.26108062736	0.396681560256291	0.0391485141144781
MMP21	2.97661426266183	8.10445666798135	1.32072037342195	0.0155096625436789
MMP28	255.785520989166	162.034597382733	-0.666741892625222	0.0418825892622618
MND1	5.1207823393793	11.4400951347239	1.03294857380302	0.020857825839787
MOAP1	1853.75159525128	1083.41419903525	-0.774817652258859	0.0248484118775887
MOB3A	410.317897605676	552.332134200201	0.421071778207353	0.0413304731503094
MOB3B	347.459918338854	594.836249987276	0.78438718195345	0.0232703347883471
MORN3	72.5251665929669	39.7353801894729	-0.914009633097514	0.000793715198943521
MPLKIP	179.278914382153	217.195232043152	0.296847968007557	0.0290318882903328
MPO	52.4581447976155	10.8992256593805	-2.24739302817869	3.06515638897171e-07
MPPED2	270.926312861578	192.176372471859	-0.495643622753973	0.00825045438911301
MPST	228.567020236205	425.964523280419	0.900313746989479	3.32365131509889e-06
MPV17L2	84.4633396894935	50.5133434784023	-0.759061530223211	0.000617290617674523
MRGPRF	28.1072976434308	76.8092105467237	1.47036517663982	0.000410740685602464
MRPL16	144.269507335759	110.958855468248	-0.386703213713411	0.0483867490250406
MRPL2	48.7549486329369	32.4387090571514	-0.626666278402223	0.0100110831253609
MRPL28	478.622272659165	342.415514651386	-0.491851438014866	0.0192640704995495
MRPL30	211.66433482092	163.176678200733	-0.375563755821763	0.0338048799195965
MRPL32	160.466209268387	114.476867667685	-0.507839539928307	0.00573204093181438
MRPL38	54.9169592104671	77.0197177380164	0.491265704370533	0.021999872230503
MRPL52	149.620912953717	177.699483372658	0.274128227155587	0.0173530247750229
MRPL55	260.791184304078	176.800562645414	-0.574408178112411	0.00519243843842871
MRPS18A	170.062265463775	137.332933327106	-0.302666028768293	0.013099128610079
MRPS21	451.559250152674	333.650324843917	-0.436637145259763	0.00584562369929873
MRPS25	737.618371172474	551.834727224348	-0.427568555216641	0.00477004670225806
MRPS26	408.712916887341	309.222619464411	-0.417281422498644	0.0257470033932074
MRPS27	458.700806093839	360.851257848193	-0.33677050667282	0.0354157738519474
MRPS5	457.455478208283	574.534331213808	0.325516713242559	0.00201776903064773
MRPS6	134.772536620859	243.560900885242	0.879764494654939	0.0290277904547906
MRTO4	293.213507488819	202.500743003215	-0.537758124650729	0.0048386600430517
MS4A14	17.7053902455198	40.8531360428204	1.261199370409	0.0111637370247736
MSANTD2	128.242236119254	186.13556670076	0.540869484290206	0.00192351536517926
MSC	52.6989604985743	18.4189429377368	-1.5502298545183	0.000600205598467511
MSL2	545.689392518036	652.869329993101	0.264575815906007	0.00517521097954158
MSLNL	7.35024291594641	2.20932600237064	-1.71118585336789	0.0402533952875785
MTF1	397.085697443841	463.370696033049	0.224254691426763	0.0348869737450584
MTFMT	104.877214922721	81.6912936330737	-0.384855900249503	0.00561582678378077
MTFR1	84.7332856103507	125.802882955568	0.600777895498395	0.0256681550085689
MTFR2	4.99596881963175	1.78557320361763	-1.60185877256989	0.0193583504103436
MTG1	160.052758936397	283.779516839937	0.809197583637967	0.000626780532226411
MTHFD1	650.545007380533	469.931910084738	-0.474499475941605	0.000277489062226105
MTHFD2L	147.244518288171	195.17862909159	0.421045858485282	0.0131339121697935
MTMR10	780.134868783825	1230.79402370602	0.659177663394687	0.0291845689412463
MTO1	227.510776923225	274.994641121781	0.296117921793283	0.00814687605816193
MTSS1	779.357408352614	1076.98487611863	0.469908604601455	0.0299526751923339
MTSS2	9808.0671017495	15844.1295173634	0.691654248277308	0.00530529496291069
MTUS1	1357.36063217169	2320.20030382215	0.77485957951755	0.0176697249348487
MX1	516.41285384445	343.846727515241	-0.590896482509893	0.0267246871834001
MXD4	1268.02355711839	1782.00364398516	0.490472802495256	0.0428381649739714
MXI1	768.855492547555	1233.92993605177	0.686010410863006	0.000257691386915793
MYBBP1A	1249.29441483467	866.069648477752	-0.535713176983004	0.000446643498621261
MYBL2	10.1585974102672	1.90665453552647	-2.4621618467983	0.00453967859488785
MYH10	3937.01318878826	2752.82991630355	-0.516389065560991	0.0381268241772712
MYLK2	19.6736489354016	8.58446963965521	-1.22836270348646	0.0478891342420502
MYO18B	12.2425284852003	6.41566177902297	-1.01189010331148	0.0433204676505385
MYOT	28.1584052117086	75.5225573359059	1.46221606815985	0.0153672402143349
MYOZ3	30.3507143180547	16.6672247726129	-0.90123589058554	0.0204092265087506
MYSM1	809.474236410679	634.997553912587	-0.348594736799636	0.0193497807121367
N4BP2	216.885911328015	304.163819803888	0.48905198154033	0.0200619962562777
N6AMT1	175.719647623618	241.703872962434	0.494714348812641	0.0295149387513646
NAA16	259.383408496739	366.881400057693	0.510451640684748	0.000826928868252609
NAA80	128.308766501138	84.6891986102201	-0.642848742118909	0.000131549056458478
NACC2	4245.70434532861	5983.91921796276	0.494318189198176	0.0283968105587388
NAP1L2	937.289866289661	496.169034109669	-0.915864080745298	0.00475896016629669
NAP1L3	1339.15250813507	862.80700271682	-0.632432712857585	0.0411693624001284
NAP1L5	687.121406050846	336.712783109482	-1.02860578386024	0.00425801999266066
NAPSA	8.11757326622704	17.5815503912254	1.22819536140995	0.00131488826505185
NARS1	1203.83462820387	859.168361096949	-0.485221274331218	0.0191476787054513
NAT10	732.194822063155	639.243884946528	-0.201053112724491	0.0337164081866817
NAT14	436.957720574055	293.045403905971	-0.584083271491347	0.0119249689540568
NAT16	30.9173115038728	8.74497291914063	-1.89408205772321	6.83063796130339e-07
NAT8L	6886.59857193543	5110.69086433502	-0.430961489612918	0.0324985054254016
NAV3	2118.88654355246	1679.24651899499	-0.334963361684456	0.0221270074722979
NBL1	1200.68955058339	830.409428937776	-0.533283652998676	0.023743265003628
NBPF10	39.2103008938934	63.8784762869309	0.646539475147724	0.0197506158792606
NBPF14	41.5931523143231	71.4267735856287	0.774971751804367	0.0443785728902423
NBPF9	74.6616917915549	105.465790295952	0.479653791335854	0.0485830332311199
NCALD	1891.09886113542	880.783240426363	-1.10156854779808	0.00150618151625205
NCOA3	412.969875820229	495.188066448135	0.277305079163917	0.0426439666587985
NCOA5	284.315899920912	421.329754742756	0.569215762468927	0.00120538029290432
NCOA6	1148.92572454411	1335.47921003968	0.222070260236876	0.00310578401848937
NCR3LG1	420.814376911122	248.431054853851	-0.761306283970195	0.00225983724190038
NDE1	287.241378599957	559.009550262449	0.962142970687432	0.0428082010770859
NDFIP1	2549.05758376543	1688.56593404436	-0.593538518132261	0.0271172130057063
NDRG4	8761.9647266205	5729.06775728427	-0.613129670925508	0.0274707795527331
NDUFA1	342.684369380962	274.396249690941	-0.325120063393061	0.0436943021070753
NDUFA2	203.169985266744	160.527055624217	-0.334496266657466	0.0403014775828685
NDUFA6	241.977680606116	182.950846527715	-0.417508244190212	0.00874002631253935
NDUFAF6	137.67230807995	176.755721786818	0.332686687477969	0.0257259797137281
NDUFB5	564.870758676593	363.595777926587	-0.633649938902238	0.00507865787605678
NDUFS3	391.701736708563	278.945840787721	-0.500869739888623	0.00398210121916768
NDUFV1	1624.92698786229	1201.50921901723	-0.438137156331837	0.0150340415533528
NECAP1	693.000617087152	453.007184678997	-0.609247186105853	0.0400261761984673
NEFL	9846.09713007501	4880.64519156566	-1.01251369434347	0.021067716494819
NEK10	249.124858022495	159.528089469415	-0.645312008452528	0.0366412041198592
NEK5	27.4173737430254	44.5154009265591	0.736682168086313	0.013091631925567
NELL1	532.529795380385	295.602919024781	-0.846327588681182	0.024294573262763
NEO1	1697.16859636403	2281.25741570485	0.426396482028864	0.0374889085565944
NETO1	772.526258542819	466.647295400611	-0.726589563567394	0.0370990615200837
NEU3	378.741406076148	288.217248936943	-0.398001597047885	0.0179410188842204
NEUROD6	216.489986960045	61.8223469082388	-1.80038309818355	5.04119454321472e-07
NEXN	21.7221997287553	38.3593772060246	0.830395125119541	0.00309706447712668
NFATC3	527.690581881568	727.221684678183	0.465664882880917	0.00610693222399301
NFKB1	302.988374124862	410.968153070475	0.440978270206886	0.00536558155075924
NFKBIA	526.11428434632	857.57156956376	0.700769980401875	3.73438200178425e-05
NFKBIE	163.140260451427	88.3431769083877	-0.893788443502928	0.0309703642480508
NFYA	427.079196703638	578.037944329282	0.441577159830577	0.030666289309816
NGEF	3273.46806544076	1692.70657365429	-0.951891105659172	0.000980409720023304
NGFR	49.7019635617639	148.279472988496	1.5572251703192	0.0150333600455549
NIBAN3	17.3446370712479	37.5028699089368	1.20737089599678	0.0126485622916869
NIPAL2	419.792203595498	251.025507603726	-0.739788524876711	0.038844397898927
NIPBL	1486.69041475472	1966.99158128352	0.4069655138864	0.00904455986319079
NIPSNAP1	528.989606249926	364.258565764085	-0.540311608299769	0.00555243881662754
NIPSNAP3B	125.506013812804	82.9731259697492	-0.590827862495145	0.0375133332509003
NKD1	529.62429270156	828.989313856911	0.646769017305257	0.0356585204340308
NKG7	8.75808772631182	2.45627753468224	-1.91716619521515	0.0163089385653609
NKX6-2	575.215702787439	1400.30605797415	1.28557210598956	0.0403014775828685
NLE1	307.656673596419	234.915042593735	-0.393500763422743	0.0412381622893173
NLRP14	11.3813234774227	5.88300772781481	-1.05031110558335	0.0106105820741498
NLRP2	83.9395074238167	26.861507447727	-1.62987489415584	0.026347701054682
NLRP3	129.232751960843	70.9056822475162	-0.887440484952432	0.0193207972004849
NLRP4	1.79881502488356	8.53328673762055	2.11117413443667	0.032072682312277
NMNAT2	2668.43151271815	1534.26577600599	-0.798408202232462	0.0180426565187774
NOCT	157.021547046453	70.5767083960078	-1.16056001508783	0.00124355131773301
NOL12	65.079413811357	103.164077044344	0.641089935238613	0.0281252106832652
NOL6	746.046757777609	517.438691195826	-0.535407519303152	0.00177486969208856
NOL8	271.806664306325	357.963600169557	0.407095091805691	0.00444704941802172
NOP58	330.271741192353	258.034031905891	-0.353342668647798	0.023743265003628
NOXA1	346.578796808586	188.071981246887	-0.892220942963669	0.00596895850895452
NPBWR1	23.8515789203869	8.43859804580829	-1.52707064362948	0.0461899119496636
NPNT	55.6023223639488	127.412100123851	1.16677279292259	0.00415709392004426
NPPC	22.0361349929419	11.8209063867219	-0.941142174366706	0.0471450489880468
NPTX2	1172.25022685234	513.89603448703	-1.19037578722882	0.00696829843956402
NPTXR	10084.749047678	4883.50786902963	-1.04636926792349	0.00214291885162034
NR1H3	114.963597769454	153.502156681924	0.450598963584799	0.037492414972235
NRARP	150.207507890591	91.9920899705552	-0.724557623845445	0.0124083885314722
NRCAM	6236.93337828175	4657.09774198655	-0.420976872830523	0.00893758858059476
NRGN	12510.1490764463	7049.63405352539	-0.827558046873944	0.0342172687818162
NRIP2	60.6066176785585	157.501379024377	1.35462323022557	0.000561747076725084
NRIP3	481.652433638993	307.848400220658	-0.646654888396219	0.0370002602556611
NRN1	1021.25500961453	410.725538929612	-1.31472554783189	5.5679032025787e-06
NRP1	551.939145060996	333.025555187829	-0.732628686625621	0.00120538029290432
NRSN1	694.200914149206	433.096849885967	-0.679433185610887	0.0330728814645679
NRSN2	1618.21600075903	890.270566973859	-0.864254133576739	1.32228264699592e-05
NRXN1	6621.52643201609	4901.6649778808	-0.43370745383268	0.0268721809410385
NRXN3	3636.56630659527	2398.09871505135	-0.600917587687612	0.00499968042356819
NSD1	2058.85722817373	2416.22116048496	0.231834059188496	0.0202545263974249
NSF	2448.34255639687	1285.46165940841	-0.929176082404212	0.0394112053511411
NT5DC2	181.312987568225	269.620581387353	0.563248191681819	0.0291845689412463
NT5M	105.653631373149	86.3238905227985	-0.340686725210905	0.0436737864157797
NUAK1	2250.75544821868	1567.69904476262	-0.521268841988461	0.0358450574786196
NUCB1	2165.96772985409	1552.94358061079	-0.482174319705154	0.0257608754343932
NUDCD3	3401.9626446801	2463.04164074959	-0.465788992176294	0.00836460900021706
NUDT18	156.164619849197	86.4103979573867	-0.870255918211179	0.00154016588604789
NUMBL	1370.90835334071	915.680256776296	-0.585482494562184	0.0438980880563774
NUP160	295.97188459771	381.854915903222	0.359709822390784	0.0226885624975819
NUP188	562.464195066931	685.581209238211	0.278658352497402	0.0165090279277959
NUPR1	201.981490700154	383.574497315008	0.92316867798127	0.0193882298452127
OCA2	144.551919018466	92.7251563783212	-0.635079079218604	0.0162336913562554
ODF3B	52.531123700475	22.6291870846528	-1.22785193969289	0.0394647031696684
OGDH	2070.05345740363	1695.30589742162	-0.290402794630142	0.0212026046511214
OGDHL	1321.07692692863	845.169029039738	-0.645815230725481	0.0248683098934373
OGFOD1	286.583618476078	207.734556229576	-0.453423183231365	0.0204615130853492
OLAH	1.48486194113005	7.21822617530863	2.14913193622854	0.00633052820221077
OLFM3	498.886777471283	256.116627980357	-0.958032264967303	0.0149769139265559
OMA1	102.096518584738	160.488067474369	0.692298924225081	0.0168459953636765
OPA1	1564.80029221833	1124.27494950274	-0.474880752284593	0.0400436640557887
OPN3	181.117072567566	101.119521853157	-0.82284821958689	0.0390048028806649
OPRL1	455.634834740067	275.055971495389	-0.732086936909678	0.0479729267478502
OR1F1	5.79631629448121	2.65246791324819	-1.24926157380215	0.0497216444037075
OR2G6	4.29539204536447	1.31112485741629	-1.80090204544398	0.025158074558144
OR2T10	4.48602723044565	1.18220818892089	-2.03141972651252	0.0191868169670407
OR2T11	5.60393594375398	1.22440790641673	-2.24850422828797	0.0346917075554953
OR7A5	8.53643392101673	36.6691477399072	2.38885202881795	0.00108765506587961
OR7C1	10.6471422788073	34.9449296374518	1.87082584990462	0.00103700113592044
ORC6	45.3614352215335	26.3026379227125	-0.81268109414269	0.00812804372495985
OSBP	817.729495000529	674.293427346192	-0.279900062541281	0.039040622732523
OTOG	10.9979687535936	3.27310370950418	-1.8064883324057	0.000304421426894005
OTOGL	217.092971502963	89.2513871911527	-1.25119950617051	0.00113498411144728
OTUB1	1117.1579156354	741.630732867631	-0.591181586960475	0.0150333600455549
OTUD3	477.595357586299	373.008326845043	-0.358323166285662	0.0259853660591567
OTUD4	685.831310300169	861.014167965259	0.339192785474561	0.000104637535579514
OTULIN	285.315285736408	364.371779253841	0.345256766660374	0.0471490714281929
OVGP1	104.328873848326	67.4205004283454	-0.633754518550095	0.00323583854697686
OXCT1	1116.77948594634	748.606843053091	-0.576234348756386	0.0472800223608921
P2RX7	769.455130406413	1557.63459155385	1.02019965535329	1.13215413988256e-05
PA2G4	442.752869294328	358.141289396696	-0.310455732798945	0.0161787489150595
PACRG	80.1195010617918	48.3747351031196	-0.706017477792642	0.0248484118775887
PACSIN1	8537.83481957233	5102.09634601345	-0.742973756176409	0.0194554812076986
PACSIN3	155.930112407912	257.786776265192	0.715170195896785	0.0398689565732354
PAH	39.5318781611833	22.9052463622229	-0.826046072171226	0.0158160865559069
PAK1	2946.56480695697	1381.86280581757	-1.09215627833477	0.00260402853192623
PAK6	844.487415732375	483.708623027827	-0.80679971193	0.0293385995190901
PAM	1184.49137009114	774.134658137676	-0.614094112540576	0.020084063189447
PAMR1	400.393739373831	266.804662209692	-0.59583227213203	0.0240358210327156
PAN2	507.27824337117	866.693128181872	0.777336252622252	6.30611132128406e-05
PANO1	22.1842569163347	11.3569267032492	-1.00250891569398	0.00180651195051954
PAPOLA	1106.17557961209	1725.23053218116	0.651304951449542	0.00309706447712668
PAPPA	16.936535368613	8.86366683753431	-0.893708300649153	0.0370990615200837
PAQR7	184.215194175551	146.769626291029	-0.368283573858217	0.0135383655918364
PARD3	533.069903453703	797.079557542965	0.577432225929756	0.036483146465672
PARP16	75.6629367158599	108.183758800676	0.453580833873414	0.00223367107234172
PARPBP	15.3732713457745	6.13205003294252	-1.27718758725218	0.0054565193253795
PARVB	718.176225980286	511.933328499527	-0.491714478726859	0.00653795205621992
PARVG	147.548963900342	259.34902971628	0.803354348355222	0.0391485141144781
PATL1	297.770821004406	389.47562306965	0.382666330155072	0.00350102790431649
PAX5	10.6269754622456	11.4976721339994	-1.83320323050224	0.0375149536683577
PBX3	101.954895981916	133.497210500533	0.42202928640365	0.0232553717435902
PCDH1	2518.99522654897	1689.63891645056	-0.577680587794346	0.00471128610490803
PCDH8	1079.75733326452	368.305932380162	-1.55211902359012	0.0168420794724193
PCDHAC2	479.737224428531	290.670414947703	-0.724273047930537	0.00573204093181438
PCDHB10	89.9597538408237	69.7527911421059	-0.408859088402866	0.0178778330610856
PCDHB12	165.807966055136	135.343314987373	-0.311793523804649	0.0358067394964531
PCDHB5	149.400405675819	116.189027461448	-0.367845204320089	0.0434333271311684
PCDHGA1	60.7757947558703	90.129604051224	0.561922751451951	0.0119941183617459
PCDHGC5	881.904651228727	400.529125287806	-1.14029749504796	2.36538441415611e-05
PCED1A	435.014340005393	571.085713216987	0.385038678756252	0.034470078078885
PCED1B	35.9575497361979	21.1256946784496	-0.789065540758289	0.0157062731755408
PCF11	965.159750973082	1196.77316439257	0.30727638000588	0.0191917759632516
PCMTD2	625.943292772348	843.425054339065	0.441296234879979	0.00120538029290432
PCNX2	2177.70693496179	1703.51249591832	-0.355524954074416	0.0185657896417168
PCSK1	507.121350362586	112.752860595554	-2.16870846535447	3.32365131509889e-06
PCSK1N	3267.29348365022	1992.43573985451	-0.714408954291359	0.0175680274741635
PCYOX1L	285.280476751958	156.824648311312	-0.875876277432875	0.000184098372982728
PDCD5	232.776031167444	180.138259769068	-0.379090739393023	0.0183464391681535
PDE10A	603.420726542197	346.044458075423	-0.804719342852511	0.021067716494819
PDE4A	1069.12119101239	754.743012220579	-0.506820207512016	0.0227748839577679
PDE4DIP	2336.57473481306	3528.09518799296	0.595501008950353	0.000470711115838428
PDK4	698.584260086734	1087.63994228487	0.648804650314328	0.0440232664418266
PDP1	1655.02693094583	886.918755242865	-0.898771975977673	0.0163023836357412
PDS5A	1047.45285313861	1354.00401690415	0.383967651884282	0.0014448966417379
PDZD11	169.730356608526	120.111242103691	-0.465348833889374	0.0286997577223259
PEAK1	2109.2042386064	2477.8734648071	0.233748486359276	0.0328081397635989
PEBP1	5178.98660943892	3831.89829451506	-0.434383603353596	0.0356585204340308
PEBP4	29.4761484506493	16.1129196004796	-0.905885522448475	0.0252789161528393
PELI2	218.688103056969	321.9603433443	0.561189792799137	0.0212531946836438
PER2	615.918529269221	419.947404859648	-0.558497222906895	0.0433194134856942
PEX14	437.780587433913	314.412880117537	-0.490185998457924	0.00770133373148711
PEX6	554.971642820102	753.749861333406	0.446728917987987	0.0361071570215553
PFKM	1877.2902093389	1273.01965442009	-0.561361876493127	0.00698849537271428
PFN2	1988.20383092247	1202.04088868498	-0.724816542412322	0.0162903471496358
PGAM1	287.170832664735	179.6716366442	-0.658879025384345	0.00601783177478244
PGAP3	324.628164542597	246.583164179175	-0.416794552425185	0.0127140467217751
PGK1	2423.25051404011	1668.44780540045	-0.53779508836542	0.042204630359733
PGPEP1	726.929621605337	1060.6762654761	0.543410047130389	0.0163601613928427
PGS1	577.944916514316	708.28676082117	0.294038708196181	0.0287028103952801
PHB2	517.264478734068	414.004325769542	-0.335676343333612	0.0156199967733735
PHF19	327.702358180745	576.989054039846	0.806055779927579	0.00176316322658111
PHF21A	1243.78728625009	1528.95569939539	0.297409269171879	0.042695788659715
PHF24	2967.5127163887	1753.21110353475	-0.759426582098182	0.0208675948116458
PHF3	1617.37797066407	2090.36289303074	0.372925425005844	0.0336409165161601
PHOSPHO1	27.1555502690509	15.2405520657804	-0.836278111166291	0.0459503743693866
PHYHD1	180.181524998784	296.325403492521	0.691464313777476	0.0198253105450058
PIAS4	389.012296150332	502.03428187161	0.359925473405296	0.0381209127661484
PIEZO2	372.90518846963	1052.77887006408	1.4993830450626	0.0227561402807696
PIGM	155.219804901795	200.150312741832	0.375317168077224	0.0271221254229525
PIGP	127.830457662013	196.980477631546	0.659195795048804	3.1749048093998e-06
PIGW	33.306978184594	19.5788299004423	-0.853595272336617	0.0066093332250501
PIGZ	257.896686673805	170.445163594048	-0.621437292168564	0.00254792472051111
PIN1	1180.24944534544	888.993120355171	-0.411114454624074	0.0365443441177091
PITPNA	1365.88842992149	1028.66526260171	-0.412545428313105	0.00620394493072948
PIWIL1	4.05141418427824	0.989427845561893	-1.92169924065668	0.0259853660591567
PIWIL4	53.7026048773783	78.8237031267254	0.558406076618571	0.00103481987160733
PKHD1L1	5.83276091624083	20.8071702235557	1.76104120841588	0.0402092997341894
PKM	10127.2590284349	6111.82100552804	-0.728718770557452	0.00128834248742232
PKNOX1	257.09201883547	339.730150585057	0.388848025093153	0.00548908980890519
PKP3	22.7235503679916	9.25678505257807	-1.3383501091856	0.0209040461735587
PLA2G4B	28.8450928564198	50.4686754303133	0.790197838793613	0.0468214619521877
PLAA	318.786985109695	233.6930985357	-0.444854673118115	0.0318435730085704
PLCB1	2381.14494619137	1528.53276125265	-0.638822103007893	0.0294849672990975
PLCG1	2015.53269865402	2903.76881836917	0.525885298851085	0.00696633565767469
PLD3	5082.54298026719	3205.60032054192	-0.665415678689391	0.0210785150584338
PLEKHA7	218.574123774747	328.462527195485	0.577671743233121	0.0304176298312878
PLIN3	291.278411919514	454.51620601739	0.645179246962863	0.0400261761984673
PLK2	918.232282633787	523.735264961504	-0.809202852024206	0.0302936677769214
PLK4	25.3053457556842	10.8262705145807	-1.2373238891877	0.008438694677436
PLOD1	596.356177042738	901.73923176402	0.604406429009903	0.015540456030595
PLOD3	380.649959042668	651.254755571115	0.783679100304324	0.0053705429188072
PLPP1	317.372364835463	388.979577251405	0.296732398498812	0.0391485141144781
PLPP2	153.022689865117	357.705365356232	1.23363350660617	0.0115133023287727
PLPP4	111.559653240841	232.069802539472	1.06975569409279	0.00498702054287296
PLPP6	97.2554821733553	65.105607706075	-0.596733891696257	0.0403910537496724
PLXNB1	3580.84098527351	5737.60809708044	0.679484725406387	0.00940357603780699
PM20D2	151.918610221357	216.834203777544	0.490312918147807	0.0231446134707335
PMS2	270.395475547396	199.045350734728	-0.455527619172729	0.0064492238137041
PNISR	2035.23155296263	2813.90738440236	0.467582268161117	0.0259563836968003
PNKD	961.130354465775	651.558150350222	-0.56318045827571	0.0097606015083651
PNMA3	1022.78780175106	422.149985672376	-1.27838425305015	3.21089988112079e-05
PNMA5	273.765459979613	142.544716493741	-0.946122339814815	0.0431680483940403
PNMA6A	168.61510548548	98.5187579069239	-0.781232456078231	0.0185448305553952
PNMA8B	3896.04364376861	2218.27763866597	-0.813180692427419	0.00656872987462549
PNOC	27.9364040634362	11.5984886065964	-1.27238967015362	0.0460958837932524
PNPLA3	37.0261380372955	22.0177195969984	-0.787981762338868	0.00106820016918422
PNPO	365.019625495943	274.452606216124	-0.410425043988632	0.000854114880660704
PNPT1	251.13419158722	374.392420596564	0.594534058832186	0.00128834248742232
PODXL2	1131.49794558122	811.904464399528	-0.482408714576395	0.0254498221415198
POGK	968.024713990575	1480.82485109155	0.6154109178052	0.000277183521637283
POGLUT2	35.4711714090209	56.0153301790849	0.785225238451126	0.000559736250044108
POGZ	1921.99818180999	2225.24041889594	0.210896073818529	0.0409107768689213
POLDIP2	728.008629030773	591.717321729591	-0.308152357440767	0.0154374347079152
POLDIP3	775.905726695675	1039.21349562832	0.421101039619013	0.000597181573016362
POLE3	290.15316324192	235.03774529508	-0.302620898650681	0.0383312430266076
POLR2A	4052.69498385615	2942.19578102546	-0.46226398400877	0.0118769836732114
POLR2E	1153.03184415335	970.503721386694	-0.253614654062221	0.0327337438290201
POLR3A	1034.25899114023	750.680716357999	-0.4609922471568	0.0088567368681451
POLR3H	818.708752287309	1051.24490853368	0.357371632649653	0.0294601399683085
POP1	106.279039457092	80.8660035945638	-0.377006791310012	0.00453437970290582
PORCN	222.455882812454	171.39740309206	-0.396031724028222	0.0257850007354109
PPCS	141.121090065354	111.982082079715	-0.326838805808631	0.044027689312444
PPDPF	1241.39646043251	867.588052986076	-0.514772695005236	0.0438554799291935
PPEF1	46.6106218224839	15.3421565261544	-1.61613818854303	2.72659377326849e-05
PPFIA2	2293.06448094131	1657.71396697808	-0.467098552572612	0.0344752992254528
PPFIBP2	252.300777786046	523.976182557549	1.06333975694189	0.00162767206456989
PPIH	73.8195379646316	55.7185584002619	-0.41757005867216	0.0212428693559545
PPM1D	174.560355919485	253.776146218402	0.539485378566113	0.0117714026961171
PPME1	1020.47110799429	641.034222791448	-0.669716059010144	0.00389906223815189
PPP1CA	542.744782004237	458.611581085498	-0.249986658419134	0.0498107213213438
PPP1CC	479.418290165396	685.591911269541	0.528653909765671	7.11986100057631e-05
PPP1R14C	133.78741868472	84.7893841552718	-0.674105557528442	0.0414735855485722
PPP1R15B	707.438322501833	869.471022842094	0.297026971925174	0.0487420957043207
PPP1R2	394.016076334874	237.548533730423	-0.732836777162112	0.000873683563915994
PPP1R35	113.118384813611	83.4372921877715	-0.478888422722637	0.00471679305158094
PPP2R1A	4044.09962845423	2766.9464259039	-0.547821841798672	0.0142179181180646
PPP2R1B	316.873597591137	484.994582146791	0.625309887243826	0.00246261108837771
PPP4R1	585.761656821158	729.150809436704	0.318849365194351	0.0405224056385571
PPP4R2	478.559301370951	709.043750440416	0.583263248914774	1.0007630793087e-07
PPP4R3A	598.676844059746	783.275083391913	0.388076301457376	1.01242728929925e-05
PRDM2	2680.3457124622	2061.16183460716	-0.376062292829914	0.00256526969392016
PRDX2	1690.4737292352	1118.40825920131	-0.596725808738871	0.00192529017932718
PRELID3A	149.371137016966	187.267309139893	0.312477869760928	0.0369886014412375
PREP	383.292106246302	274.08296268167	-0.486677165598783	0.047273071517438
PRICKLE1	616.073105537279	410.791267031492	-0.581732524813313	0.048197708301067
PRIMA1	110.564873309524	246.564207271392	1.1637395902723	0.040530712699716
PRKACA	1406.73865121812	962.686762451602	-0.549504756059919	0.000304421426894005
PRKAG1	266.507130942394	183.510512918383	-0.552780128515431	0.00223367107234172
PRKAR1B	6313.55646684614	3357.44373608151	-0.911273545795996	0.00760018183110652
PRKCE	2746.12291422287	1712.99750364216	-0.681130965106171	0.014996869358669
PRKCG	2406.0831802515	1099.41047550263	-1.13042407515052	0.00573609414481978
PRKX	172.604939642429	378.001836539138	1.12138010982472	8.08655018805121e-07
PRMT8	336.667006772756	145.862782469355	-1.21254422014985	1.26031601729731e-05
PROK2	2.32291638136568	8.0083972171587	1.66305365614591	0.0248404680624392
PRORP	68.6072424521718	87.1311290805939	0.321552238449489	0.0384989200121523
PRPF19	1737.31718098534	1111.34519306243	-0.645394078748907	0.00534880778901516
PRPF38B	472.033453704341	609.09997886046	0.365809750596779	0.0433878268472353
PRPF39	295.647271410577	362.185008376916	0.308491814657768	0.0384784298504635
PRPF4	233.456407799073	172.830292531561	-0.434464174607901	0.00812804372495985
PRPH2	149.361299163908	67.4770700956496	-1.15069389361829	0.00833782435160888
PRPS1	322.566692643894	213.030217718254	-0.594210435511316	0.0370106218886299
PRPSAP1	430.677516068727	501.554524486457	0.23079032494337	0.0166659705194384
PRR29	37.2685187510408	19.2501649626185	-0.980699493130462	0.0294820059568157
PRR36	2442.81691409068	1510.02979682381	-0.694868970685262	0.0193882298452127
PRRG4	14.337637632773	25.6107072124197	0.886318769173361	0.0227860938492307
PRRT2	1094.03461362245	665.482859819874	-0.718564588140495	0.00229405042474585
PRSS35	47.5772496483828	18.1834720314907	-1.41578829585438	0.00107913839156249
PRTN3	24.0353030081113	3.87654354890187	-2.63807683691845	0.000994605720393565
PRX	149.030187813581	231.700065369429	0.630893472150575	0.0161169927969996
PRXL2B	993.202064530622	707.306584573993	-0.493925400097214	0.0361514091091282
PSEN2	254.174728161381	198.455012170521	-0.37758899364196	0.0195766547292915
PSMA5	315.283863577293	194.001059570546	-0.698037090987655	0.0142620370444383
PSMB2	553.573292114828	390.803993759789	-0.505761018388947	0.0109338561673516
PSMB3	308.217244602617	228.397847117196	-0.429894002926575	0.0288142508326018
PSMC1	173.225142447233	129.165406959995	-0.440619801250846	0.0129825787491445
PSMC3	855.151647370172	638.29977682381	-0.425454561135	0.047273071517438
PSMC3IP	33.3284036126823	64.8451210837034	0.912975235220553	0.00240085380882454
PSMD1	1088.31743906425	795.545525855268	-0.451853764433726	0.0325702555344209
PSMD13	543.136096622978	390.680468730852	-0.478605932774516	0.0386677500322012
PSMD7	576.511169242505	441.762869168353	-0.383132498147973	0.0465153211835864
PSME3	713.649718980266	583.66667882304	-0.289929285953856	0.0113645271280705
PSMG3	208.136452805571	144.089907219642	-0.531345672996823	0.038962071161663
PSPH	139.547927781228	188.950524424514	0.465233291736631	0.00545281774052433
PTGES2	828.594995851045	639.103731526331	-0.38185703744002	0.0218625324965059
PTGES3L	15.0163091989388	7.82175087459281	-0.941068764000166	0.0176275740148168
PTGS2	90.5117797637095	53.5047546150072	-0.756172617436129	0.0151133819693034
PTH2R	68.0306021177286	38.3061917997954	-0.847106388539315	0.0456763424346084
PTK2B	4719.34681719585	2636.11890671935	-0.84045736496469	0.0124497454562393
PTPA	2463.14425639702	1920.15347191337	-0.360308058599613	0.0280272917301519
PTPN21	424.616538030745	545.247602817927	0.346132696631618	0.0258556311166505
PTPN3	379.360379158432	219.625950013594	-0.788308626788229	0.0273678532793838
PTPN5	2032.52121409197	1275.4909699358	-0.672841177985795	0.0327337438290201
PTPRA	2187.15303073009	1846.71559039543	-0.245307127948936	0.0378947956181595
PTPRN	4545.19503312259	2664.03185601135	-0.771252137821337	0.0317678279199682
PTPRN2	3867.48298914389	2437.60123130156	-0.666532111155925	0.0111976051018007
PTPRQ	38.3353966621125	17.1414981082994	-1.14136351963244	0.0259563836968003
PTRH1	94.9054055734257	70.2756035526625	-0.473965054401193	0.0351113047392222
PWP1	341.078607413708	258.315578678588	-0.400015965909812	0.0197979861212831
PWWP2A	352.093538098684	552.70611813226	0.654968492885822	0.00460340545126394
PXDC1	214.32750492498	315.457636540299	0.5455120904761	0.038962071161663
PYCR3	272.994736554407	141.05563347635	-0.969558574545115	1.60954777585797e-06
PYGB	3932.29036870309	2539.64693103667	-0.631956730260467	0.000525581903350976
PYGO1	150.224364723528	218.860812922857	0.546924549060626	0.0391485141144781
PYM1	84.8994255499321	63.2947617580479	-0.466234659815448	0.0172402052619362
QDPR	1830.47761147121	4321.22069742351	1.23969911864628	0.00219409604904451
QRICH2	281.817391136587	488.250660077841	0.798344862036355	0.0154782091589703
RAB17	32.390076751633	11.7844149045041	-1.47237271200888	0.00777801556077179
RAB28	172.107445292255	208.737677232072	0.287113856395788	0.0130675246021291
RAB29	205.849859243432	312.119422187665	0.587627722422806	0.00074984950312697
RAB34	212.000336260353	152.75149804102	-0.49512555600976	0.0305762130520127
RAB35	634.834205008924	490.543844582778	-0.374381407570179	0.00440804649326602
RAB36	320.287367997578	206.133622173129	-0.654072807363143	0.000712662985031196
RAB3A	2954.85117677203	1441.59573195693	-1.03541254969725	0.00748814318577894
RAB5C	238.39420663962	196.868844012152	-0.288014505634105	0.026194278105388
RAB9A	98.2253306131118	141.393771041099	0.563193620643618	0.00062862490291496
RABEPK	154.696422692344	113.89884298567	-0.48417528822585	0.000426886958314539
RAD51AP1	12.6848756886256	7.57491557289508	-0.848804020236091	0.0273737319063773
RAD52	245.119830356144	401.337118501744	0.719939060371478	2.86404069441375e-05
RAF1	844.681627104742	1054.03353813068	0.324626097025897	2.61064189686447e-05
RALGAPA2	716.23120648386	931.064763416239	0.380806489195908	0.00500402853548552
RAP1A	352.083665332175	508.543760818831	0.545857602727439	0.0236155645088455
RAPGEF3	1567.78868525807	2577.48818310351	0.715350252442068	0.0129129161237176
RASA4	14.5182610420527	31.5966375300185	1.08236838474351	0.0162488925636111
RASAL2	1771.53520939152	1292.81163135699	-0.453139128255644	0.0232698691582569
RASGRF1	1938.11666567406	1327.2445883103	-0.545658947153032	0.0412079227465369
RASL10A	325.965385738867	192.178074478349	-0.769677726709575	0.0294820059568157
RASSF3	144.047880017098	221.050884046346	0.600374776475629	0.00471128610490803
RASSF8	478.99708544567	691.293954164602	0.534656418426495	0.0291728938096878
RBL1	98.9752993732649	161.277691113402	0.711532905456008	0.00212196120031279
RBL2	813.03447042915	1027.68012985856	0.34277740773404	0.0406379828444731
RBM14	632.552891421116	1105.24944899836	0.80926656291698	0.00208975666585177
RBM17	713.058822556075	868.902236452828	0.28245456117382	0.0425729474687836
RBM3	598.009924178896	265.520576025749	-1.176936561193	0.000277489062226105
RBM38	174.810534799899	267.693922883752	0.593968136386485	0.00207331076736315
RBM48	204.896948173111	365.770276654541	0.860027092985197	4.91241941098906e-09
RBM4B	137.677224290141	181.778391468152	0.450186849392434	0.0407085479779312
RBM6	1172.01534165677	1531.52119535083	0.381471380447972	0.0227435501025452
RBP5	7.95170467230698	3.00889696050119	-1.4132542138453	0.0385061780126329
RCAN3	68.9493540422339	143.21413232002	1.04894068087422	0.0319642824512526
RCC1	76.1861832819494	139.088012542408	0.902079405207946	0.00486679697989739
RCOR2	154.700663298075	101.404469569113	-0.610276073575616	0.0382086890667152
RDH12	16.7195261849153	7.01686146318349	-1.29688556117851	0.00874002631253935
REEP6	140.509151396463	96.0493926430035	-0.601244674485857	0.000895956384989154
RELA	497.004232599036	685.803540389501	0.457351601149089	0.00300014617798241
RELL2	392.830529307933	238.373356064512	-0.727805041078481	0.00869846337135053
REM2	16.1216923019828	8.1714529649703	-0.967763054307585	0.00573609414481978
RENBP	112.497232491186	186.094606818776	0.727951709044607	0.0145248400455476
REP15	13.321773339562	26.7932448368606	1.07205187358835	0.03289227010583
REPS1	943.520203797499	737.747278811839	-0.357216308393835	0.0103932499149021
REX1BD	592.779299665201	472.056894082799	-0.33892315572392	0.0356324338857981
REXO1	1726.83664784521	1285.12024231453	-0.429795379478874	0.0261448974123622
REXO2	102.750509415863	127.467230836128	0.317930962131998	0.0375137251407401
REXO4	294.787499222539	401.859237979902	0.446273994270825	0.014107284711769
RFFL	388.177189740324	651.251260280673	0.746409285820249	0.0291728938096878
RFTN1	592.763659762622	406.938166691324	-0.542523833318662	0.0386306338578862
RFTN2	521.724744290711	984.592430798851	0.923644440668185	0.00219409604904451
RFX8	20.615123879064	9.32327014503053	-1.1625139398004	0.00561582678378077
RGCC	455.989826201178	847.490274686366	0.900840479801646	0.000143731538548833
RGP1	1196.2784607463	988.462098850454	-0.28215110648161	0.0237555672572612
RGS18	6.61695143105972	13.2857682769499	1.01653226838405	0.0459519731592192
RGS20	207.00328996117	120.767750453296	-0.789480783346995	0.0249620358749878
RGS4	2503.42712019706	847.402272795489	-1.56220864104524	0.00172047518906818
RGS7	541.995819675104	349.585979369843	-0.629409229295055	0.00691782653395133
RGS9BP	29.8974347000751	46.7256355802826	0.603805636601236	0.0329494028990668
RHBDD2	2330.92254075519	1565.62351809063	-0.574138209833427	0.0362444620155541
RHCE	14.9788961770513	9.49622668007555	-0.710629729611108	0.0396500447979465
RHEBL1	41.3267718608015	21.4593946134397	-0.943086318035116	0.0259853660591567
RHOBTB2	2676.13730216007	1793.57339979583	-0.578029601673866	0.0428082010770859
RHOQ	374.575467349505	592.243735195174	0.661852769618693	0.00287747084756515
RIIAD1	20.1423900942908	11.2163153194634	-0.906678854758196	0.0305879882862229
RIPOR3	76.0852602474254	162.5136109729	1.07831847513307	0.0188104571476981
RMND5A	994.987616183967	1455.46283861586	0.555879344791856	0.00155904958893282
RNASEH2C	372.734292011199	588.962872005699	0.64924659268642	2.53358588057928e-05
RND1	608.939962100164	295.992616560072	-1.04206359939507	0.0219971478832022
RND2	368.613916586456	565.356020267158	0.625951944530958	0.0178463590047739
RND3	85.6480024851928	58.7564213887864	-0.572044672086327	0.0439302275676003
RNF114	460.481996713864	561.861656662704	0.309317687684261	0.0216910459150597
RNF126	481.28817708456	344.249549300672	-0.494814476349999	0.0151847230827977
RNF128	59.4656330593565	38.639687787589	-0.62205216428883	0.0483923085483896
RNF144A	1056.00277988825	1432.28582938696	0.443585356259827	0.00601064066332617
RNF157	2235.52502548682	1746.59554042572	-0.35735423221923	0.0209794752017102
RNF165	624.374535272208	358.949050625266	-0.805879799736097	4.52170235429702e-05
RNF169	635.186541863063	844.37424052077	0.424123203021307	0.000245244267402491
RNF181	194.485970712105	149.960056835329	-0.369290052140676	0.0479729267478502
RNF187	2902.5267829035	1986.04581144168	-0.547836589222791	0.0280343758487537
RNF212	26.2660032579349	46.2864246251743	0.803970884027802	0.0441531167471132
RNF217	323.246496931154	372.969031458031	0.22447315970624	0.0256133641341593
RNF25	183.182664838521	132.2830740843	-0.504094310384446	0.00353766894026179
RNF4	545.161395895905	460.555900997739	-0.242266848582957	0.0371105421414937
RNFT2	770.246853474451	545.069012386664	-0.496828317207459	0.00165008827255741
RNMT	747.319899584347	555.781510007171	-0.428144631767187	0.0437340694956648
ROBO2	884.73342423646	489.757620366285	-0.853785852099707	0.00829206695478154
ROCK1	907.230620057862	1203.51826785058	0.410746389950949	0.0231685475924598
RORC	2.65122260865	12.8335594431067	2.16515043733417	0.0268166812375468
RP1	5.99190034466363	2.70284647856699	-1.11768662754432	0.0441492989167339
RP1L1	7.66745921522816	3.16196283832581	-1.35861870275025	0.0397816647762163
RPAP2	775.726532238377	956.48298864489	0.307475166792337	0.0319662954065446
RPH3A	3040.64744639531	1035.95140336344	-1.55251911000138	2.17979654412487e-11
RPL14	1285.56518965172	1529.58141201719	0.256507743016207	0.0465695017032914
RPRML	243.963608108978	135.140254510544	-0.856614782659548	0.019592715806591
RPS27L	142.203461793257	185.984637309958	0.436126398389799	0.044027689312444
RPS28	694.615973474701	886.924569355658	0.352814107235144	0.0496312830951471
RPS6KL1	804.805764100857	598.008116824817	-0.435660582530039	0.0125965339237952
RRAD	125.898272716514	49.3293017158071	1.3413702737904	0.0166332338758641
RRH	32.0809252441366	22.3158708656317	-0.552713745261734	0.0467774513512968
RRM2	14.5229654901675	4.21248083839462	-1.7801567790189	0.0145231448178534
RSAD2	98.1254979554977	57.1901170339357	-0.789799738641477	0.0264973005653714
RSKR	331.250100123754	562.987036756061	0.769730467418749	0.0232703347883471
RSPH1	102.454004831432	71.3845978573332	-0.54720816117886	0.0287870854769434
RSPH3	361.082371793959	276.147980337089	-0.38586954289981	0.0337867619579114
RSPO4	36.2455854112683	21.7413731744187	-0.779054920915229	0.0268166812375468
RTBDN	89.377546299477	47.1311380786521	-0.92881333058118	0.0486453950065425
RTCA	273.276463926364	197.568248604389	-0.443593625129145	0.0480255530544245
RTF1	1056.9048026851	665.862148021523	-0.667523784614713	8.8157474025723e-05
RTL8C	1942.70694527465	1209.43769740481	-0.683956347075261	0.00116038807973089
RTN1	6478.24876488088	3887.45089030765	-0.736571058405644	0.0245195611208962
RTN4IP1	94.6987090787089	70.8171731879808	-0.429163769401299	0.0417294410954477
RWDD2A	169.860970797033	122.359237154711	-0.470153435840431	0.0390164713508295
RWDD2B	83.4333659462775	42.3320382236307	-0.93601243407593	0.00102372238475652
RXRA	1783.75951725036	2475.31424516381	0.470800906781177	0.0459519731592192
RYBP	480.819501268137	638.594026859582	0.423377544744989	0.0152264513335165
S100A13	198.924051851157	122.366411232868	-0.71105343984151	0.00166823981445293
S100A4	24.195243751946	43.004905625644	0.900112491315746	0.0323264678169339
S100A6	425.089769483819	554.036314929453	0.373369842024596	0.0497040786319664
SALL1	581.963538817525	862.14126398789	0.56925245710807	0.00442855184499031
SAMD11	35.4139204526264	90.3513753587813	1.29968536199185	0.00819346818218657
SAMD14	1040.48708653282	666.031915077883	-0.647595219233397	0.0151851658911554
SAMD4A	1362.19329021017	2120.7579653345	0.636360830954891	0.0072836004067398
SAMHD1	635.332393402874	1104.5282287493	0.803282935921843	0.00147163225822347
SAP30L	686.983682994788	881.287673171063	0.375281422609365	0.00386302832084423
SARDH	161.86767107945	92.3302717248044	-0.83019937391296	0.000263690958830524
SARS1	1678.63414277942	1161.58107150599	-0.531554405166255	0.0176498717663266
SASH1	2877.81891827621	4259.61381176794	0.564889889718143	0.00472975285437521
SASS6	33.8437512438247	53.9321562010786	0.705026531961952	0.00463250707570156
SAV1	198.590137343099	256.82391265774	0.40428250242511	0.0461726552862719
SCAND1	397.104189203966	271.117458080698	-0.553626477329669	0.00694077273431142
SCFD2	258.344089286052	194.490715256948	-0.403626367502224	0.0435535034319737
SCG2	758.282443080887	377.7953897747	-1.00566136490048	0.00155904958893282
SCG3	1680.4320875107	938.145450728582	-0.840454468996505	0.00258369073764037
SCG5	1003.52830555631	601.979060658111	-0.736389437099342	0.0232553717435902
SCML1	128.276035549873	89.0596104897918	-0.539561771204292	0.0485830332311199
SCML2	23.2066604059243	32.0798947432873	0.583550890872539	0.0143623072098454
SCN11A	47.895903190237	19.2924432267786	-1.28721763745947	2.27491020773832e-06
SCN3B	4160.41825816646	2315.61828129572	-0.845204788020714	0.0128496953235132
SCN5A	48.6343759725145	28.6664256930173	-0.793675284414008	0.0316819594912103
SCN8A	3948.5908118354	2494.41073634778	-0.662539153240748	0.0378430014842924
SCNN1G	3.39880966189818	9.99045796227887	1.43966666953274	0.0265118164646737
SCO2	95.9304054039559	65.2450001010984	-0.580920719856511	0.0337979950151024
SCPEP1	355.340874908429	271.520474996918	-0.391855799489918	0.0434951941913309
SCUBE1	32.7423686913692	79.3600909302608	1.28965248831186	0.0439880491228498
SCYL3	160.188965605825	122.788228835243	-0.409305293762506	0.0233877949238442
SDHAF4	106.208900601499	75.0211995864865	-0.502176308868447	0.0429627361595431
SDS	141.34330496598	50.3794499184302	-1.49828178646479	0.000774488681530494
SDSL	70.1100243359564	41.3852033945937	-0.716525520021437	0.0156193190785166
SEC22C	558.155619341605	662.032265213795	0.244695565784857	0.00767278820049722
SEC24D	302.252066108527	226.804585000882	-0.410646267493233	0.0436460483108959
SELE	57.8184844816573	7.50710114136368	-2.93774722435969	1.09894056864551e-05
SELENOM	477.569341784644	359.381329315852	-0.422649091473705	0.00395496055573147
SELENOP	679.150021779919	1548.48450083655	1.19760157943964	0.00849818386994682
SELL	28.5999566931954	60.5812921803511	1.05095194553322	0.0255227545374059
SEM1	237.36748038111	312.411290379952	0.408932055506212	0.00600043028569244
SEMA3G	315.266607129304	149.024045590655	-1.08681765954152	0.0149835500709129
SEPHS2	399.350734468912	261.715592037352	-0.617689773668656	0.0184062380748588
SEPTIN6	365.762613537858	268.886871057891	-0.449255067731621	0.0163932591120235
SERHL	10.8778616894415	23.552357971745	1.15216605992362	0.0123102170225716
SERHL2	18.5169286188163	48.6785137805039	1.41275559460956	0.000252532902866025
SERPINA5	5.24153842391788	42.3450875220205	2.90962819295474	8.08655018805121e-07
SERPINB6	667.908392926354	891.390742938163	0.411317421894026	0.0440604135821187
SERPINE2	1714.28032119366	1146.01123449002	-0.582036749516189	0.0103932499149021
SERPINF1	418.402774180288	218.518348123839	-0.939451948876346	0.0143595853003102
SERPINF2	25.227469611793	54.1698095876824	1.09397651369234	0.0181262148141892
SERPINI1	1431.52678501747	825.317189025096	-0.792817822781707	0.0378947956181595
SEZ6L2	2864.18789359155	1527.43238409835	-0.907588174592769	0.00227926372317864
SFRP1	168.871952033935	390.263483537407	1.21211938465274	0.0371329347327138
SFT2D2	883.730158604893	1210.87237559476	0.454292159049054	0.0316673908872077
SFTPC	38.9399423774654	62.5246182083499	0.708610077014785	0.0400182018685355
SFTPD	33.4331890827681	13.0233817483539	-1.32301148112014	1.7253185946991e-05
SGK1	737.788781778716	1477.29430540645	1.00179474671725	0.0272443116874312
SGPL1	583.115042531304	740.031267613499	0.34364954579899	0.0262113584308179
SH2D3C	436.638258241106	279.162211542622	-0.653773550796854	0.00284944486850445
SH2D4A	23.2394258980414	39.4769190328791	0.785838605559549	0.0117049538942113
SH2D4B	17.8274602625313	9.31595715943263	-0.983806466814978	0.0469483070048048
SH2D5	931.423495821144	396.364065122325	-1.23482800050846	0.000194713258758538
SH2D6	16.873178975511	60.8378954373061	1.75743613446217	9.6139991310361e-07
SH3BP4	533.264687617102	770.521616721588	0.533387035665157	0.049498993741161
SH3PXD2B	608.74799977001	846.499279281564	0.473779166853859	0.0423780358138882
SH3YL1	533.175639079671	694.188465285618	0.389730284395497	0.000627890243518631
SHANK2	2436.59856051232	1682.00236543239	-0.535448157452283	0.0267967560760545
SHC3	5861.81961807698	3657.64603953699	-0.680449539321433	0.0101019183183283
SHD	128.078293137066	79.6950492655572	-0.694996773288361	0.0461752922469972
SHFL	482.237970937216	400.597651417464	-0.291707491813521	0.0437393492771093
SHISA2	15.0430216953051	32.7253603438608	1.07727366273877	0.0282394205542952
SHMT1	140.547814244254	223.525300819271	0.657960545016796	0.0241630040453427
SHROOM1	335.724836369005	564.291698631916	0.757220248795864	0.0259122384751607
SIDT1	501.900126215359	316.037663425957	-0.664261433417401	0.0186596338268953
SIRT1	239.089660737072	345.562337064095	0.526109657604048	5.34000519142721e-05
SIRT2	1455.50830427882	2124.09531776907	0.547392759067877	0.0483667034376889
SIRT4	18.0828245308898	29.2856454300492	0.671613547710322	0.0158884380501166
SIRT7	228.290231844404	354.384286454082	0.630500957178351	0.0372403043100164
SKOR1	73.9381037904893	41.4389786076635	-0.888660413486766	0.000146455944231907
SLC12A1	34.6801542034869	19.366653156518	-0.835067246800907	0.0325290458697338
SLC12A9	426.754421624601	606.141776865376	0.505301573607928	0.0433807974913803
SLC16A11	34.9789956769397	22.6609036562069	-0.665500042945595	0.00633052820221077
SLC16A6	45.9927926301818	21.9425724728505	-1.05322563816326	0.00565398034978368
SLC1A1	471.687294815273	346.017339973978	-0.44292535656769	0.0330728814645679
SLC20A1	565.612258367095	473.963162789076	-0.258050227825081	0.0428082010770859
SLC22A17	5829.6482317062	4115.86020444694	-0.502396877344842	0.0476866839511552
SLC22A18	64.6532350674118	36.237575269102	-0.869177923342997	0.00952433551573461
SLC22A18AS	6.88067159533969	2.33121861930456	-1.41333274769053	0.0119623548017891
SLC22A23	1158.01041260687	1587.22992337553	0.456471468188936	0.0100787340664453
SLC22A4	51.8736455252112	31.8849678600616	-0.71348095890847	0.00812000866674964
SLC25A2	5.82118803903485	1.14131266744409	-2.42000745268566	0.00448304004844486
SLC25A25	928.708753143539	578.668753169656	-0.68562535615202	0.0218625324965059
SLC25A3	2071.64609420849	1521.62408982539	-0.444448708383503	0.00369664100319016
SLC25A44	814.934593643619	619.649021144996	-0.400862846282719	0.00952433551573461
SLC25A45	117.085809252856	81.3244790168824	-0.522903076810223	0.0437311021654524
SLC25A48	172.931645918952	327.918119377162	0.912923322659198	0.00770133373148711
SLC25A5	808.227168848119	617.293233749316	-0.390397125815742	0.00100613511108885
SLC25A6	3128.94489556164	2481.03625432474	-0.339237335295898	0.000347783374391418
SLC26A4	123.284935436876	70.6374546124556	-0.818824758258465	0.0312014405775237
SLC30A3	794.259574361993	326.215119881161	-1.28390733030823	0.0223645293368445
SLC31A1	244.201810980835	184.251520794861	-0.398803633658667	0.0101480005259972
SLC32A1	284.833334965038	161.480677641007	-0.8222201664051	0.0378509549730374
SLC35A2	156.592473417434	113.889923106164	-0.480564374904983	0.0274092544985092
SLC35B1	224.908472094647	174.494301684469	-0.354648531682428	0.0361467012457778
SLC35C2	556.186795938929	452.901064517516	-0.308314086708173	0.0337164081866817
SLC35E2B	1050.62333230772	1334.27266619447	0.343392808406236	0.0443173201964335
SLC38A2	949.74091713608	2148.43449709032	1.18221892559256	4.25303784244851e-09
SLC38A7	363.367281228875	293.231295761804	-0.328636915058155	0.0433437257239157
SLC39A11	259.058502990492	408.845534585906	0.665401161194449	0.00128834248742232
SLC44A5	118.33131444918	73.581738237433	-0.665450564829864	0.036110498437253
SLC45A1	297.972944279453	182.945089871245	-0.707858700418759	0.00353349582427744
SLC45A3	133.155098189583	377.461672611613	1.51057979476795	0.0137850914853032
SLC4A1AP	539.897813175287	382.337660058156	-0.501041231038559	0.0172569146739497
SLC4A2	372.295706173913	657.39894735391	0.815726759334541	0.00465361998579597
SLC5A11	147.782157449841	520.460133568746	1.82084003731263	0.024374714980533
SLC5A12	12.8290773243577	4.87325263181577	-1.332139708559	0.044002791884834
SLC5A3	823.544110749858	1848.16553085722	1.1708417565086	0.00348713872914458
SLC5A4	14.6762236839667	6.5176825502613	-1.19505178937941	0.0294849672990975
SLC6A17	3952.17882226257	2118.11744370574	-0.900351811442762	0.000308634346508629
SLC6A9	254.841482689294	551.654436765503	1.11701571613314	2.50120441281939e-05
SLC7A9	12.0650410931154	28.3930542231898	1.13333014792823	0.000144347251467856
SLC8A2	3062.61126895523	1898.62531777069	-0.690228390283926	0.0364494567691964
SLC8A3	352.580004679905	252.419932125605	-0.480502718241587	0.0186395019032135
SLC9A1	842.06399974044	553.239420388846	-0.61097690693199	0.0100741104150367
SLCO3A1	706.361473877724	1078.50601534521	0.611546565773403	0.0349824313381947
SLCO5A1	43.5959298321237	28.4896891384614	-0.656842191186677	0.022557637730551
SLIT3	1234.35182349892	774.157877144587	-0.674380152314268	0.0443247080260329
SLMAP	904.822549450697	1048.22571621637	0.216488711254975	0.000940749921058289
SLN	5.42112484727189	1.42000155234469	-1.91531468095109	0.03415224989316
SMAD4	646.854858933856	995.506886292108	0.623542052093128	2.3865359329995e-06
SMAD5	527.549824230636	689.501479172134	0.390255390956838	0.0332221711897437
SMC1A	1205.98336586474	1497.06801241704	0.309149716714121	0.0477665243107129
SMC3	460.280580904477	567.109379920046	0.315555034369333	0.0481302231021113
SMG5	1591.88185491453	2045.67367105816	0.359577047342219	0.00189097062195058
SMG9	472.115178725573	621.140854152612	0.385266341827005	0.00500402853548552
SMIM24	14.6286661895963	6.40387857281786	-1.22820569303732	0.0132134951241538
SMKR1	30.4891362378767	19.4864734463676	-0.649407536380362	0.0336974519230274
SMPD3	631.633513337845	393.876551234818	-0.685360952749937	0.021045746512739
SMPD4	565.349764430698	676.976980212538	0.248395818423551	0.0142880159110824
SMTN	318.273209731778	707.518575964763	1.15167030285479	0.00428465929519041
SMYD5	380.617501884899	306.249713593124	-0.322989983207324	0.00600043028569244
SNAP25	12672.7186438697	6425.29773862362	-0.979817473453635	0.0136732513464945
SNCA	1910.43661844283	1188.52558294376	-0.684258041048465	0.0371105421414937
SNCB	3216.71159283254	1766.17818584576	-0.865366526298618	0.0166669519143406
SNCG	1251.05927401398	729.92699947218	-0.778456561686986	0.0491880701159112
SNRNP48	109.763720056822	191.060860664636	0.829299701721442	2.69733793793312e-08
SNRPB	213.035711904369	158.062441425776	-0.444432425643807	0.0327337438290201
SNX27	1712.6072463436	2062.79959950995	0.275661138866697	0.00328774345614252
SOCS6	269.88613670484	380.720552260052	0.493357235853992	0.0173185899162957
SORCS1	926.08781313062	550.438593218345	-0.750351454873916	0.0231446134707335
SORCS3	512.667948203011	374.175915579816	-0.456513593628967	0.0316795084358332
SORL1	6822.55607048716	5703.16640527603	-0.257500365483579	0.0397816647762163
SOS2	622.608099554337	844.269326283852	0.438697942349835	0.0275013506203745
SOWAHB	230.342265361182	78.3176999443652	-1.5592346919755	5.41811028946073e-05
SOX18	241.217335078317	116.108947414173	-1.06660351957383	0.00833782435160888
SP1	662.588081061023	893.805819108809	0.430981500991277	0.0219142022585854
SPA17	46.2658617896145	31.3145463867171	-0.597346857359099	0.0458861632238675
SPAG7	299.461487153025	232.544552281906	-0.37968208119161	0.0391485141144781
SPARCL1	18971.8187748579	11298.175818166	-0.747756349009033	0.000403004436936038
SPART	771.195435137146	1035.50553525576	0.442580505100257	0.00596895850895452
SPATA2L	258.297831801791	134.687967159746	-0.950653191192457	0.00221675502123342
SPATA5	186.439532070557	238.857813251706	0.366763791314774	0.0362444620155541
SPDEF	25.9350471377566	7.77349256797769	-1.79049715759245	8.86518663521029e-05
SPECC1	2803.30872285397	3680.14852896452	0.39212393308455	0.0338632427035188
SPECC1L	369.68060533463	534.922236250537	0.526864768223559	0.00471054628072255
SPEF1	103.592359620308	51.2198610978719	-1.04011970420051	0.000428438282013252
SPEN	3704.86069703637	4595.88274452383	0.310777728827327	0.031418669979906
SPINT1	10.9373249293064	20.8132352526224	0.88901521026548	0.0316795084358332
SPOCK2	7758.59652188241	5593.86364798166	-0.472388797359501	0.0389920411916535
SPON2	154.094286846153	39.169230831716	-1.98118151298688	0.00122095052845065
SPOPL	247.104703030141	326.059284286628	0.419430747199168	0.0418102806098887
SPP1	1236.72233127415	3079.75049931893	1.31821659666822	0.00814687605816193
SPRED3	315.577337081869	148.003557094651	-1.10114937978633	0.000305287304058443
SPRN	611.815562180306	349.208537832672	-0.814777182976196	5.07178762685125e-05
SPRYD3	2960.44314416071	1952.49514634311	-0.60093186335106	0.0187402287919195
SPRYD7	247.269537433315	178.31547596911	-0.468288663908793	0.0264529024017748
SPTAN1	25763.5657406473	20316.6642693384	-0.342765004249042	0.0434934721407965
SPTBN2	8472.28841714532	5602.54461470424	-0.597026406224735	0.0462528111037969
SPTSSB	85.9534394893834	41.9496881762226	-1.0159570107494	0.00463250707570156
SRGAP1	441.482549295905	613.561219227545	0.468846944438635	0.0053856974418927
SRM	490.3466642211	362.761920005431	-0.442779819329504	0.0183432579794574
SRPK3	54.4267715595796	96.1086908460957	0.764470684480982	0.039040622732523
SRPRA	798.567063732361	641.545138180647	-0.321636630989055	0.0148240063101967
SRPX2	17.3979504090749	44.3068682491405	1.25487338064259	0.001818799536764
SRR	106.121532066543	78.8834687460323	-0.415165597808857	0.0118622620155874
SRRM5	18.0921520564444	35.9870896996609	1.04374153299267	0.0380359879845279
SRSF6	489.574631306503	617.073119453578	0.349541957059389	0.0477553207421257
SST	254.052085029303	44.8033593540102	-2.5056511134607	0.000693693834247612
ST3GAL4	223.191277345555	323.789486942573	0.534468881171901	0.0433807974913803
ST6GAL2	724.824836085728	500.811221718559	-0.529270366410455	0.00403895023666532
ST6GALNAC3	124.813349200698	189.038154377025	0.603602776776286	0.0165738912690318
ST7L	186.173536166753	234.25752137644	0.303329548779662	0.0245195611208962
ST8SIA2	14.4482521347343	4.73725207794146	-1.57323373644037	0.00261169141036591
STAG1	432.747950531212	629.534834292144	0.543596540580202	0.00205437122353334
STAG2	808.397238187672	1090.3006817247	0.4416259091285	0.0268586920930531
STAG3	15.3248827968451	30.7345107389247	0.959041779477277	0.0208431117613556
STARD10	267.140457714317	429.103738219828	0.671836696964399	0.00011318202297281
STAT1	1076.29927070373	630.330453664617	-0.773726797406354	0.00236458213562801
STAT4	222.685276937693	93.3422776628447	-1.24479264189322	0.00348471800539455
STEAP3	89.3191135098022	168.115990560831	0.914573221428165	0.00481394494340345
STH	33.4906303643402	56.5571330166713	0.765462344408306	0.0197506158792606
STK38	236.260980659146	332.215957069064	0.489199014925811	0.00469085693907159
STMN3	4313.63770410755	2739.42181699912	-0.655771804439179	0.00135032903418497
STOML1	737.347949436515	487.254830660409	-0.600222450141404	0.020408879657561
STOML2	320.409641232295	256.470420590814	-0.321325325859904	0.044027689312444
STON1	33.762445207301	80.6087391580706	1.24954853877222	0.0113012658424765
STRA6	21.7418926565896	9.57552608439059	-1.21058365427033	0.0196375952819829
STS	499.423605496723	333.799298812902	-0.575294570754185	0.042387701811772
STX1A	2400.19010866337	1321.17524622278	-0.86178877710738	0.00194647586891663
STX1B	5421.27933418886	3050.18483445834	-0.830137375001051	0.00223367107234172
STX2	234.029760831626	280.839773861014	0.259541860652671	0.0283592998761473
STXBP1	10168.7070359898	6365.99934540046	-0.675729380178681	0.0351563872049776
STXBP4	149.641129326155	214.485143096707	0.54505465251612	0.0174515712837705
SUB1	859.91708349493	588.294161748232	-0.546811754806543	0.0151851658911554
SULT4A1	1842.78089685048	958.822187531337	-0.942526136569691	0.0172288745785124
SUN2	3124.33167251579	6022.28470706688	0.946663822169078	0.00286966755117309
SUPT20H	310.566475658403	396.531022441798	0.369049829432423	0.0325472647131426
SURF2	112.560183073178	86.8512931092254	-0.4004689632333	0.0377673023879212
SUSD4	582.491729431378	378.928176279136	-0.621225329795481	0.0143021875723999
SV2A	4020.28258618085	2324.75854168168	-0.790394556887524	0.0151073186890969
SV2B	6883.67797790638	3611.34771524613	-0.930536824542655	0.0185657896417168
SVOP	1748.32891170072	774.919788023023	-1.17388596671144	0.000176282280279456
SYNGAP1	2991.56616661959	2084.1238836026	-0.522790875518023	0.0389920411916535
SYNGR1	6505.8683902134	4205.40303528373	-0.629814410100065	0.0131218484943191
SYNGR3	1651.2773863047	1074.85748927094	-0.620303416982797	0.038528740273952
SYP	6841.21968351866	3080.0307435064	-1.15138512687957	0.00235668032229395
SYS1	248.180572164597	331.312632954322	0.415620927889657	0.0026691009167393
SYT1	10556.648815308	6037.80542932678	-0.80598267497459	0.0497223993897768
SYT11	7977.13693895306	5877.93281641629	-0.440504285310932	0.0333622826374526
SYT12	798.412364681244	408.030286583547	-0.971170866012328	0.00107222152131686
SYT5	1358.40863790763	692.083688811264	-0.973888316587843	0.0019061491993695
SYT9	233.832096593452	339.662724681466	0.550989211481821	0.00825045438911301
SYTL1	31.4731696808864	69.8827849015409	1.1343805464897	0.0397056889894176
SYTL2	2387.37713379746	1526.299167832	-0.644124515046903	0.0259113689027781
TAC1	41.0005965816081	14.4916230365131	-1.48165173890182	0.0053856974418927
TAF3	309.078117842783	404.383292174242	0.388057505084097	0.00793451083796646
TAFA4	11.8402945982227	28.1785451114833	1.48349305890229	0.000832584891327192
TAGLN3	1669.65839184593	854.398002126245	-0.966446519192489	0.0123404030416938
TANC1	664.300918017735	982.716500323239	0.564665569604706	0.03993233517977
TAPT1	416.288767363987	488.724170896402	0.256920213985775	0.0385041182898624
TARBP1	1288.33741516364	665.051084573029	-0.957488844691621	1.09992950754144e-05
TAS1R3	11.2978390702094	16.1194849429289	1.06468199377717	0.0156461041025997
TAS2R4	64.2321184919223	97.0238502476697	0.587619904804429	0.0010670031599569
TASOR	1117.58397807613	1440.34813518251	0.370130926065888	0.0128278751121086
TASP1	166.675657485375	108.806560635852	-0.609969043478201	0.000138976759484273
TBC1D8B	52.5537448838475	82.2358859059301	0.680098688733186	0.00825045438911301
TBC1D9	1088.44188063489	698.257894759973	-0.640713633558684	0.0313633943678351
TBCC	193.57384465667	140.797905860774	-0.466044388028481	0.048597798352909
TBX6	20.9381999154982	38.2313413699656	0.90582824762197	0.0165875773103214
TCEAL2	851.035450192689	557.092736359767	-0.615554410134848	0.0014696023497302
TCEAL4	750.577752764111	598.701483825821	-0.325707551731051	0.0352069290447309
TCEAL5	462.119231379282	244.844823368599	-0.923287523300392	8.77315961284866e-06
TCEAL6	312.001998030042	184.942907074829	-0.76054977449489	0.00770133373148711
TCERG1	936.460037185049	762.921546468746	-0.303036788630216	0.0108793784270648
TCF12	863.089710901452	1331.91482047471	0.63157063874794	0.0130145473208668
TCP11	5.8379856024588	1.91426379491534	-1.70100012325218	0.00414666671938946
TCP11L2	241.625256993905	440.132036574317	0.871589973047357	0.0014448966417379
TCTE1	43.1768606760437	27.1187297016747	-0.681746508815824	0.0246474002461954
TCTEX1D1	25.551420464372	11.4040744286032	-1.07013964118018	0.0186395019032135
TDRD6	97.5508984083172	171.836390021437	0.803215852969955	0.026561976983416
TECPR1	1428.0397064541	1027.4584353102	-0.478240943644627	0.00829206695478154
TECTA	146.704671443419	89.4840765513264	-0.736861447454184	3.04338858843356e-06
TEFM	60.8455255745684	82.9803634527767	0.430099064915605	0.0271110422726106
TEKT2	20.6803227888404	39.0990052113727	0.885794439709984	0.000579056764378482
TEP1	436.322543492165	613.475058182587	0.48975618341476	0.0263382009723761
TERF2IP	2255.27585062096	1589.59067942318	-0.504906095765682	0.0277729414896482
TFCP2L1	27.6066350778346	71.3014347031136	1.33743443018424	0.000940749921058289
TFDP2	665.509966357762	887.31661454747	0.418270813495617	0.0040206624017076
TFEB	348.413909108325	648.243163368857	0.892077500069289	0.0103932499149021
TFRC	1137.58640712961	754.466251710137	-0.594536897837755	0.00390385179660318
TGFBR3L	163.000380691791	89.4894777302247	-0.865185071989162	0.0143812459492186
TGM1	28.5271812478033	45.11425643871	0.664846399733909	0.0431680483940403
THAP2	82.8350048297759	132.375670068614	0.714698444284713	0.00139022030964631
THAP9	48.8917180194176	75.3576331071124	0.630422595229917	0.0232197605682561
THNSL1	132.721834564984	91.316058189291	-0.527734861517671	0.0443864606414592
THPO	58.8194497882986	35.9666549895687	-0.737737149271918	0.0136732513464945
THY1	6361.18622270631	3934.70868451317	-0.692946702091815	0.0386677500322012
TIAF1	279.155206561682	457.584382666765	0.71253691781245	0.013929895058421
TIAL1	636.961413748424	799.172236671476	0.339387114265886	0.010835612041394
TICRR	12.0122044281332	5.14304045191046	-1.29153479914992	0.0201881172551745
TIGD5	263.534584047562	361.545253391143	0.43694260792388	0.0384784298504635
TIGD7	99.5356831256558	123.944024351254	0.337145981637755	0.0416924101582782
TIMELESS	83.9302560744357	129.245138824417	0.593429672580807	0.00556318336145207
TIMM10	119.374736909139	89.5557801105766	-0.449198679156443	0.0184484013708045
TIMM13	307.164523850991	248.929143128371	-0.305485680556057	0.0253330381847509
TIMM23	212.761504414131	159.958462117023	-0.379123070600613	0.0429353607630431
TIMM8A	73.350648518053	57.6202721717626	-0.372963984378418	0.0444078147980054
TINAG	9.04792527535592	4.07153973117529	-1.09291450605617	0.0152553436089226
TIRAP	88.8088387997699	68.2451081546529	-0.437761161547736	0.0124897338292751
TKFC	310.712736870945	208.3166634704	-0.579589578832915	0.027943164849322
TLCD1	48.0561238527071	20.9949622122034	-1.21424430721089	1.0036510202468e-05
TLN1	3414.75993019059	4524.40512061548	0.405231213472595	0.0443173201964335
TLN2	5224.82970630616	3500.48659187861	-0.577697811438867	0.0151847230827977
TLR5	54.9917894728325	93.1183184065012	0.76979796875176	0.0438225511223332
TM2D2	228.710736561052	165.080735976052	-0.464015680193139	0.0216910459150597
TM9SF4	1029.28388933404	888.568981606286	-0.222760868238774	0.0150705186621021
TMC6	558.545732733474	1262.74484628972	1.17678383509519	0.0175868959398621
TMCC2	1743.31268199761	2403.69008039827	0.46465206526122	0.00793451083796646
TMCO6	68.355071945501	94.0768198790567	0.40945646864671	0.0455053489671116
TMEM102	6.47114110416689	15.7835233002226	1.31089549648933	0.00258369073764037
TMEM107	96.855869928039	72.1076043769056	-0.393641662782667	0.0318705978605721
TMEM121B	402.14617348058	264.431549369869	-0.609368344900106	0.000773291177696758
TMEM130	4118.16262132557	2345.14757824979	-0.812738176654184	0.0165738912690318
TMEM150C	335.691419710296	206.645986001075	-0.707014647354617	0.00388320636955856
TMEM160	482.933852835355	313.752506724519	-0.628742319116789	0.00504265553156956
TMEM169	93.6212657362146	62.8846671930873	-0.573883856579677	0.026354102574535
TMEM17	35.8511712066766	21.7175549485632	-0.717065978991345	0.0459519731592192
TMEM179	1129.08708484695	751.638867600561	-0.590478821018816	0.0043919261185658
TMEM198	258.608953784042	167.735740453835	-0.638490318763183	0.029708644104809
TMEM222	428.883055933487	359.999985872208	-0.258709604743225	0.00948093723912641
TMEM241	186.351632982603	123.514930974863	-0.58932061753868	0.00593523835743688
TMEM273	57.5248852615214	125.510107660881	1.1428938628766	0.0140768803187077
TMEM39A	97.5364686101496	132.99987652459	0.435916366152091	0.00784833879704047
TMEM45A	7.81280055027651	12.0156943209762	0.860327155349928	0.0290054664361183
TMEM59L	4457.38754214482	2469.51160158478	-0.852374525079174	0.0112878885104084
TMEM79	42.2103452042646	67.3231410657904	0.661056343637852	0.0286819804065185
TMEM88	20.9329092394301	13.282307963265	-0.714141782356817	0.0414735855485722
TMEM9	826.415759128705	613.12712349037	-0.43515344161024	0.0118977103606221
TMEM98	243.978847988619	565.272822491535	1.21752796565696	0.0294601399683085
TMPRSS5	180.95001162969	412.367699512577	1.18248357539041	0.00954052068098512
TMX4	1642.75099988697	1116.42738448721	-0.557037523835539	0.021067716494819
TNFRSF21	926.431553630379	719.149814523447	-0.365438710261111	0.0437606000492347
TNRC6B	3615.01374672916	4046.00907948448	0.164332350631031	0.0487666869436942
TNRC6C-AS1	67.2868707913644	179.268058995235	1.42342134461669	0.00469085693907159
TOB2	974.782324252247	1634.80436737173	0.74425741679928	0.000561002112723558
TOE1	73.6096571727972	59.0859061874519	-0.351739833527779	0.0402982636053774
TOM1L2	4290.60569766026	3601.56482123357	-0.254884607609703	0.0413246328189554
TOP3B	223.979087991569	343.97160912761	0.595684676169214	0.00119116745972825
TOX2	183.723722929334	114.666384938898	-0.683850121752616	0.00500402853548552
TOX4	822.941273747777	668.303435837718	-0.295994970916094	0.0107554093538769
TP53BP1	2635.0972115847	2123.94293944608	-0.31057483346576	0.026347701054682
TP53I3	25.7249447960273	50.2826210245368	1.00331639791128	0.00610693222399301
TPBGL	81.2797192510389	32.2741954360672	-1.36742484534401	0.000122404131231012
TPI1	3229.48144924022	1906.20857462618	-0.760773168195759	0.00626478016537032
TPM3	1734.77098551612	1272.86211973001	-0.448705909152632	0.00147136873976967
TPRN	602.44580098954	1030.31071888893	0.773587333355306	0.0280343758487537
TPT1	3701.97613821711	5232.55759861774	0.500472963929949	0.0122169996321666
TRA2A	493.983630332064	642.508846393435	0.400306157213755	0.00435678407816212
TRAIP	27.8452932337784	19.0271275974355	-0.644602680696587	0.0401531933610298
TRAP1	991.466213041893	749.618198179818	-0.407595798041818	0.016788801312334
TRAPPC1	277.21427820538	193.831002526485	-0.517565893134265	0.000173765833097744
TRAPPC5	118.987101212597	214.042956625809	0.836867793383969	0.00927402714042968
TRAPPC9	1145.11903297571	908.007003767168	-0.341092900312424	0.00995173866788198
TRH	6.93625668000424	3.02800492973012	-1.28836765184187	0.0355149736806857
TRIB1	275.793282938584	165.046752811723	-0.747257780510145	0.0232553717435902
TRIM13	225.380200670445	283.048967258164	0.343158946008856	0.0148730767145823
TRIM35	442.98232475145	323.526945647711	-0.460541989903705	0.0214280195807765
TRIM45	98.2163287892998	76.766277208148	-0.380556994755753	0.0434934721407965
TRIM46	384.428542142897	276.446075578404	-0.489540503044441	0.0196865120169625
[truncated: 210 more rows]
