# Supplementary material for: Sphingolipid Metabolism as a New Predictive Target Correlated with Aging and AD: A Transcriptomic Analysis
Source: Medicina (Kaunas). 2022 Mar 30;58(4):493. doi: 10.3390/medicina58040493 (PMC9025366; doi:10.3390/medicina58040493)
Supplement: Supplementary file 1 [file medicina-58-00493-s001.zip › Table S3.tsv]

	Young	Old	log2FoldChange	q-value
ABCA6	657.938232743917	203.836461180765	-1.68920024426108	0.0181430550291749
ABCA8	2099.61542658663	535.643114598099	-1.97425586392975	0.0440075228254943
ABHD17B	844.874483297709	328.4547759482	-1.36553641847201	0.0324294008082454
ABHD6	598.067888238255	323.43328837774	-0.8885259446422	0.0288787426642137
ACAT2	330.179607092667	206.456609067517	-0.680958884095378	0.0364324069023093
ACSL1	1684.23717611837	591.608780653688	-1.51000711683766	0.0489803897720624
ACSS3	217.453720818915	368.682654245318	0.764399390762549	0.0374492138103022
ADAMTS4	3022.55673406053	842.003618921689	-1.84443982798989	0.0385460590422208
ADGRA3	350.125476918403	616.161556675315	0.819598741890597	0.0415057049886263
ADIPOR2	2815.06176189785	989.715268335445	-1.50938365863981	0.040188169992811
AGPAT4	2770.68195151345	1360.1949228185	-1.02642201282546	0.0429914938579653
AIFM3	397.847260645773	887.362560909344	1.15931488794471	0.0371120195893008
ALCAM	2634.02485410673	1098.17656991042	-1.26348681767564	0.0371120195893008
AMD1	1776.90471561983	911.919713358583	-0.963507272484965	0.0354178814555657
AMER2	8939.76226354618	3340.26059861206	-1.42047220022052	0.0430210709646437
ANGPTL2	391.535536548581	139.473704410315	-1.49228174816044	0.0356126044669886
APLP1	16071.7167116345	7345.77181479503	-1.12960283225572	0.0415057049886263
APOD	3815.65457638374	1696.7899935423	-1.1695947648352	0.0459076079047413
ATG3	538.416616046508	306.307867369658	-0.814541794974298	0.0282229265547741
ATOX1	379.519038954447	242.208152696204	-0.642839082483472	0.040787861568666
B3GNT9	363.213886711584	146.424930101153	-1.30703230633773	0.0430747581841593
BACE1	3729.88311055676	1719.18973078847	-1.11773116926398	0.036409585034873
BAMBI	174.348758714586	87.2205748915214	-0.998378333009941	0.0440075228254943
BBX	2416.57801633114	1115.58766437397	-1.11668449688155	0.0430210709646437
BOK	1909.13747959835	621.305316607021	-1.62225066987717	0.0439193060975847
BRIX1	138.827835016013	88.147110428243	-0.679443624810114	0.0385460590422208
BTBD3	2358.71346295649	1388.55418159437	-0.765881899754473	0.0430210709646437
C21orf91	912.133341851402	156.213306011766	-2.55400930014099	0.0166012485142593
CA14	173.245907892934	39.6593038250908	-2.1294184827301	0.0390066039754804
CARNS1	9154.08289120836	2032.54815348513	-2.17105046068826	0.0439013253081765
CBR1	2028.34312999762	852.070318250485	-1.25228966750714	0.0352837264645819
CD9	1445.86215362356	374.970586897462	-1.94868717561882	0.0288787426642137
CDC42EP1	1721.96580171231	572.863483671253	-1.58890752113675	0.0406901929130413
CDH19	584.95336547821	109.864739198112	-2.42312318661674	0.0296695317708769
CDKN1C	1078.58264657884	268.133898244564	-2.01112479858396	0.0170795085247713
CELF6	2.49122015978215	6.37748578512839	1.46164383969609	0.0406088327736345
CERS2	1645.39699253321	583.737078380181	-1.49690207040547	0.0364377531260699
CHADL	1220.0161777473	344.111229540564	-1.82557819462939	0.0324294008082454
CHP2	12.1005800391848	1.52411656413997	-2.81844069714372	0.00932334173542566
CLCA2	17.5085974100546	2.0368020497278	-2.98375242462797	0.0238041006435204
CLDN11	3025.44115659657	479.049631295736	-2.6609439690783	0.0160875674898791
CLDND1	6400.13052100871	1375.5949114282	-2.21881834650766	0.0282229265547741
CLIC4	2360.12637172689	817.687448654686	-1.53119018761787	0.0374492138103022
CMTM5	712.072918381686	197.351154658833	-1.85410847578203	0.0465823323527557
CNDP1	3212.8236813546	533.049338134931	-2.59269429625787	0.00918371039497328
CNMD	12.9792651592761	4.50372182081472	-1.41447446183409	0.0478671891733929
CNP	36942.2251340492	8864.98754240866	-2.05913140813403	0.0282229265547741
CNTFR	580.154108630505	954.581423565444	0.720461926311049	0.0421991475245036
CNTN2	16504.0776479232	4579.14195581136	-1.84984437787138	0.037751939614788
CNTNAP4	254.21490362772	87.6421194118358	-1.55124980028233	0.0282229265547741
COL17A1	18.9781740853445	5.97376954147464	-1.70395405589465	0.016584645320833
COL4A5	2510.84424105812	610.736276442359	-2.0403025821533	0.0374492138103022
COPB1	682.84140531283	458.048603164165	-0.575230963416001	0.0430210709646437
CPB1	27.2431056082711	5.64615854197394	-2.40526359681582	0.0440075228254943
CPS1	419.993030755521	101.25150705159	-2.05100136092703	0.0114377769056455
CR1	107.728700392613	22.9913703139391	-2.21264514742374	0.0374492138103022
CR2	13.5232824756326	2.1548225520625	-2.51200770149162	0.0429359254340391
CSTF2T	734.031485254088	450.877387291581	-0.705449061399637	0.0429914938579653
CTNNA1	4476.86885145921	1951.97138531529	-1.1979548163196	0.0322291627404502
CTSV	56.0571082803267	8.36040270980078	-2.7281663395921	0.00932334173542566
CUBN	47.8808770081968	86.2807682787911	0.85674857520338	0.0296695317708769
CYB5R2	303.161309524002	81.3849123214737	-1.89798653525025	0.0430210709646437
CYP2E1	76.798235255537	136.84900540015	0.818399411194724	0.00932334173542566
DBNDD2	465.411219835967	155.309070031452	-1.58795528574982	0.0382052238665136
DHCR24	3665.52552697216	2301.7241413285	-0.672958687687217	0.040188169992811
DHCR7	1108.04184806351	459.629215862043	-1.26859213620325	0.0288787426642137
DHRS7	385.128349694242	288.33087108051	-0.413165711534464	0.0374492138103022
DIP2B	5071.92656234867	1959.62482713683	-1.37242936456885	0.0406901929130413
DIPK1C	561.064670728985	172.68214477219	-1.70028333239819	0.0296695317708769
DIXDC1	1713.44957356702	818.19442842086	-1.06726683729451	0.0356126044669886
DMBT1	47.7938142867283	12.8305947589609	-1.94604891307528	0.0341971461500639
DMRT2	95.6158781851997	20.9292060082914	-2.20824602325048	0.0296695317708769
DMRTA2	39.6622990058773	9.6412559058414	-2.13360756869908	0.0389602496516637
DNAH17	755.886740433926	166.343948964996	-2.18498436698571	0.0385460590422208
DNAJC22	67.3633607582848	16.6543585504769	-1.9843902344852	0.0406901929130413
DOHH	777.043921669323	401.008425137309	-0.951073050748031	0.0282229265547741
DPH5	115.626980784116	89.5485294256091	-0.422961580998217	0.0433860326584815
DPYSL5	1889.50434654124	977.322078460382	-0.951638907623175	0.0406901929130413
DYNC1I2	1577.02904831884	791.9148927101	-0.995071935512823	0.0296695317708769
EDIL3	6841.4286770587	1560.25285618149	-2.13339735258287	0.00932334173542566
EFHD1	4134.67838077729	1106.07095763191	-1.90321571897319	0.0282229265547741
ELL2	1202.91356251565	767.41440378633	-0.652558770412322	0.0448857383660053
ELOVL1	1322.6893205379	315.080326270249	-2.07262612429393	0.0181577480477638
EMC7	315.682324807972	214.723812470882	-0.547533984286799	0.037078573090421
EML1	736.08231925883	369.387093216637	-0.996569879157067	0.0324294008082454
EN2	9.77912948473721	1.45162825794065	-2.59218221858314	0.0296695317708769
ENDOD1	2945.22676555468	1180.47043162654	-1.32008349308182	0.0341655582499988
ENHO	699.816658397924	1336.86084858743	0.936048033244753	0.0203049554504186
ENPP2	5443.59822086599	1017.04370197755	-2.42165003526098	0.0216784151984048
ENPP6	321.135370208205	63.6488582249901	-2.35806382011487	0.00932334173542566
EPRS1	1538.18389200953	1037.23536159363	-0.573626558514436	0.0342579759571962
ERBB3	2429.10415621976	647.50150731252	-1.90740200281317	0.0423757043275551
FA2H	1242.50696937365	318.827786746743	-1.96620721011758	0.0374492138103022
FAM107B	2728.59168158384	645.068272508925	-2.08236449335134	0.0368875018308998
FAM124A	1059.12260079493	446.159135107517	-1.24862948416933	0.0440075228254943
FDFT1	1655.93455416091	924.290058438277	-0.841522140715246	0.00932334173542566
FEZ1	5592.11988142384	2822.28404983731	-0.986928922730001	0.0406901929130413
FGFRL1	450.198686651524	850.842183230471	0.91949971928234	0.0430210709646437
FIS1	1038.5929256704	666.424600617645	-0.639026225495164	0.040188169992811
FLNC	1721.00264938069	507.108749749035	-1.76378926957725	0.0324294008082454
FXYD4	18.3098162323688	4.37761795614864	-2.31880299601833	0.0356126044669886
FZD4	283.551382621437	455.30710447465	0.687761368253215	0.0389602496516637
FZD5	357.376511042927	141.71148002669	-1.33122247048765	0.0439193060975847
GALNT6	653.380674589609	135.046411468311	-2.27162691547151	0.0282229265547741
GCLC	1027.23205966638	498.632531842169	-1.04247015881615	0.0461104812043928
GJB1	638.325120493467	106.433893457675	-2.59557362188843	0.0114377769056455
GJC2	756.027455408619	208.732774746056	-1.85769510824961	0.0282229265547741
GLDN	2632.77636680632	586.064205188836	-2.16719621487681	0.0371120195893008
GLIPR2	352.405874139648	123.131311128225	-1.51379792983029	0.0489803897720624
GLTP	743.981666921245	290.954438968246	-1.36002273854161	0.0438377753111011
GNAI1	1798.98238042469	785.453187016641	-1.19967223127046	0.0356126044669886
GNE	474.242331678766	324.622736951888	-0.552063344029807	0.0444164204604324
GOLIM4	822.985477062457	1340.00018602523	0.704475997918825	0.0406901929130413
GPIHBP1	1172.00218482319	154.546680985943	-2.92265247475019	0.0133075717357547
GPR37	4945.8841957334	919.911575333911	-2.42779345415594	0.0174643941997777
GPR62	495.98218898392	109.830057985012	-2.18414371793128	0.0203049554504186
GRM3	1942.56144578969	1022.07597281242	-0.92987141468982	0.0406901929130413
GSN	8850.73857191621	3293.79713206002	-1.4260581039795	0.0398169316678322
H1-4	1309.22598985488	917.277924474426	-0.505767253910666	0.00932334173542566
H2AJ	167.939372630022	77.411797108432	-1.1062340464299	0.0406901929130413
HACD1	51.3701548700039	27.1793571110236	-0.92414651888755	0.0493164516018432
HAPLN2	3495.63545486776	757.641206438414	-2.20573240869841	0.0203049554504186
HHIP	2818.38570261141	609.680392521414	-2.20947160439949	0.0342579759571962
HINT3	908.793515134597	577.655645269142	-0.654082868802179	0.0459076079047413
HOXD1	40.3821818315473	4.76424363359072	-3.12281199297184	0.0203049554504186
HSD11B1	62.4729444737644	26.7747547169167	-1.30148248815529	0.0406901929130413
HSPA2	6038.76593194878	1455.8616140642	-2.05289955064355	0.0288787426642137
IGHEP2	10.3597629929374	18.2001219411225	0.925495427059219	0.0386109829239137
IL2RB	2.68640264333439	13.3255016963961	2.38409760727716	0.0296695317708769
ILF2	670.583045199185	456.604459708555	-0.552368862492573	0.0476596756458551
INSIG1	969.551267113798	400.70908584157	-1.27293770772523	0.0296695317708769
IP6K3	267.765135129875	48.0863202006891	-2.49708196877756	0.0238041006435204
IPO13	2817.22300734539	1440.67572536963	-0.967305480043924	0.0461104812043928
ITGA2	569.443813290009	123.39035116778	-2.21473652994005	0.0327292730032294
JAM3	2633.97910075854	814.802811285874	-1.69449844456716	0.0296695317708769
JPT2	472.121932511293	130.026532084664	-1.86425535568284	0.0226931173193178
JUP	634.352791270005	321.407889730378	-0.980755774832398	0.0454615208784244
KCNJ14	29.0354081593552	52.6559576388617	0.887821712782899	0.0444164204604324
KCNJ2	842.760667829262	277.268833029219	-1.60759616105185	0.0387402148471195
KCNMB4	2349.73665429207	1009.76970476051	-1.21933225908428	0.0385460590422208
KIAA1324L	1428.78608378072	528.959346048542	-1.4351902829127	0.0368875018308998
KIF19	1597.32899467842	281.561499942708	-2.50203751626477	0.0181430550291749
KLHL32	1185.8466859359	456.525136409345	-1.37914290609574	0.0342872960340021
KLHL4	466.126053421066	203.040312484086	-1.21414976305799	0.0406901929130413
KLK6	1013.55689411584	195.549117368699	-2.38491776675978	0.0288787426642137
LAMP1	2977.89728317576	1579.58945451783	-0.914959518104967	0.0430210709646437
LAMP2	5106.48590168564	1546.98367961432	-1.72380701695231	0.0406901929130413
LAMTOR5	254.309476682118	186.084351229974	-0.459264704475069	0.0439013253081765
LARP6	1832.85086123704	843.927354575079	-1.11781665725403	0.0352837264645819
LGI3	3837.97875523341	1880.41912078938	-1.02914711858002	0.0430210709646437
LGR5	407.613546413327	68.7847188691967	-2.56944559533601	0.0181430550291749
LINC01600	12.3342920338314	22.9003044346313	0.907939440853473	0.0374492138103022
LIPE	1490.911160209	303.798328206658	-2.29639695297518	0.00932334173542566
LRATD2	473.520633569516	202.11867961958	-1.2279862169884	0.0430210709646437
LRP2	4050.26437516968	676.463200755284	-2.58381868239813	0.0434214921007339
LRRC8D	834.718062208208	334.021495035634	-1.32514106052354	0.0296695317708769
MAG	11152.8401849537	2049.52378719601	-2.44423134240643	0.0282229265547741
MAL	2082.35211963204	478.579737494246	-2.1235986010926	0.0181430550291749
MAP6D1	182.075800640276	65.3067840535369	-1.48166022874311	0.0329100760498509
MARCKSL1	4374.86497535722	1867.84493011867	-1.22804424681912	0.0463361079169771
MCM2	141.80008546534	83.2492378905861	-0.753181898060978	0.0481009966891626
MMAB	409.89355542915	216.006954576358	-0.913032352472739	0.0468953908816152
MMEL1	3.51859746212211	15.6415161491703	2.17819799518782	0.0220972397492276
MOB3B	983.805500909855	349.830167624447	-1.49505633157004	0.0481481988798619
MOG	4449.03443043481	1043.96586437842	-2.0916413027373	0.0430210709646437
MOSPD2	502.442003833163	165.25724922108	-1.61127438029836	0.0296695317708769
MRPL24	275.792674568085	189.537002442902	-0.512518288168675	0.0296695317708769
MTMR2	814.981264178085	454.190185827613	-0.846132660550984	0.0499910806275556
MYL6	1687.65040686814	1223.64882631822	-0.459607475778607	0.0296695317708769
MYRF	9076.39896376884	2362.06298088157	-1.94212326496049	0.0440075228254943
NENF	541.481786283698	292.093136020819	-0.888423534835614	0.0439193060975847
NFE2L3	33.518558207135	7.86109937537973	-2.00687028498407	0.0406901929130413
NFKBID	41.3476684730883	91.0865964724578	1.15617879858827	0.0440075228254943
NGFR	340.273943648777	50.080664338382	-2.74957285046165	0.0133075717357547
NINJ2	283.709572313182	62.1796972378582	-2.19074390504613	0.0264132219828979
NIPAL3	3941.30002824779	1751.79470197686	-1.17081772734048	0.040787861568666
NIPAL4	237.054336199075	43.0952912727478	-2.47771953269488	0.0296695317708769
NPC1	2837.65055322085	900.711464846993	-1.65589998154352	0.0296695317708769
NPIPB3	21.2727451126846	53.4694521092123	1.35554457436949	0.00714512228239229
NR5A2	7.92195935878365	1.94138443066871	-2.4190967988438	0.0385460590422208
NRIP2	174.301548329212	60.9714351370958	-1.49117267644704	0.00932334173542566
NSMCE1	271.135154612794	195.685475953679	-0.471494812184754	0.0421991475245036
OLIG2	1859.71120025983	626.809215168395	-1.57052079572416	0.0374492138103022
OSTF1	404.593249161167	233.624704264257	-0.792803877751168	0.0371120195893008
PACC1	566.386275498392	162.788307158979	-1.8029204257302	0.0203049554504186
PAIP1	360.512484641034	255.470029631736	-0.507484096899995	0.0421991475245036
PAQR4	1370.13339021055	609.251750885551	-1.16821742896143	0.0406901929130413
PCNA	221.847896157914	119.979742175561	-0.887450948036618	0.0336655308256053
PCSK6	1920.33537509246	522.104406971188	-1.88046953862159	0.0430210709646437
PDE1C	2822.62842043985	966.743887962536	-1.54702748237055	0.0362929800747838
PDIA3	1043.42945356176	781.665373969049	-0.418753295541753	0.0354178814555657
PEPD	709.513893517373	471.071876339658	-0.590299867236422	0.0481481988798619
PHB	620.35947055985	437.413340148304	-0.510486453587988	0.0468953908816152
PHLDA3	1167.34605739005	561.212903589335	-1.05385735566563	0.0468953908816152
PIP4K2A	8272.49798231793	2414.10071745361	-1.77732152235525	0.0440075228254943
PLCL1	2769.47523150913	900.903010446249	-1.6213143923654	0.0276855762009342
PLIN3	874.529885538407	293.204040368659	-1.5773602389409	0.0356126044669886
PLLP	2726.34330297538	718.019427437705	-1.92481264496295	0.0351496000833147
PLP1	69291.4344056372	13002.8947450795	-2.41395482130427	0.0289722935756901
PLPP2	520.824221881331	154.078727413198	-1.76198827055508	0.0440075228254943
PLPPR1	395.521959701672	155.495261088383	-1.35914219081932	0.0429914938579653
PLTP	516.907475618776	834.79920288192	0.698422619699775	0.0276855762009342
POP4	226.951208550597	167.471843841322	-0.466298205281879	0.0415057049886263
POU2F2	153.924967497074	262.919434403387	0.78265259858871	0.0439013253081765
PPIB	834.861834660517	581.462378876905	-0.529000530252483	0.0430210709646437
PRKCQ	282.84840547662	99.0647262835485	-1.52381585947381	0.0439013253081765
PROX1	1033.07213892178	429.464148087537	-1.26852764724824	0.0439193060975847
PRR18	2716.53012335086	642.024433750052	-2.08065364102185	0.0336655308256053
PRRG1	784.586262073629	241.123404598101	-1.71027034834236	0.0362929800747838
PSEN1	1826.80479719653	812.669847223075	-1.16987509739015	0.0439367283450113
QDPR	4963.09415577307	1842.74917563555	-1.4297035283508	0.0296695317708769
RAB33A	275.307004424698	111.19432193361	-1.2973124831832	0.0282229265547741
RAPGEF5	6962.66531287061	3199.03496734745	-1.12247660866363	0.0290671270887951
RBP7	82.4164384342213	19.5612912671166	-2.04371605046205	0.040188169992811
RCAN3	192.583281271143	69.4066711405153	-1.46537539616441	0.0282229265547741
REEP3	946.357690736878	323.33253178729	-1.55219030596177	0.0385460590422208
RFFL	1053.19407208733	390.710032794699	-1.43025731687756	0.0349250880179828
RFWD3	193.365816568546	109.48068521309	-0.800706118260523	0.0476596756458551
RHOG	621.692072558194	220.596199856618	-1.49615499379045	0.0368875018308998
RHOU	2353.8020133301	735.079853335537	-1.6789921251427	0.0364324069023093
RNASE1	1716.66709951009	485.825740445758	-1.82282157408163	0.0430210709646437
RNF5	261.91683188147	182.296651266929	-0.537178988313298	0.0489951080698837
RTF2	814.273785893383	568.113632750732	-0.521992088903062	0.0356126044669886
RTKN	2366.50326960662	634.180237584496	-1.8999253499473	0.0322291627404502
SARDH	80.9186179574934	162.770160292442	1.01936191269662	0.0296695317708769
SBDS	1197.78274360286	698.177734828377	-0.780023412673272	0.0324294008082454
SCARB2	4742.72465684036	2111.13695743677	-1.16816413901039	0.036409585034873
SCCPDH	773.090205505749	441.603589716002	-0.811574018912918	0.0121570259343372
SCX	19.1457409052377	48.1280119109703	1.35562785075343	0.0282229265547741
SEC23B	752.114124668019	474.573122671224	-0.666592635539248	0.0114377769056455
SELENOF	599.880315970529	360.248551176317	-0.735007729493994	0.0481481988798619
SELENOP	2744.52950521538	684.039309550379	-2.00849614852987	0.0330551042568064
SELL	96.4438925184942	28.7920347417072	-1.71795286348109	0.038433284154925
SERPINA5	67.8258644169108	5.27085149516863	-3.60592578107523	0.00714512228239229
SFR1	78.3815208491378	31.1590587324732	-1.32545768991245	0.0385460590422208
SGK1	2605.98921196609	742.648952093031	-1.81102069394582	0.0341655582499988
SIAE	440.823746418107	294.051236242325	-0.598622582993725	0.0329100760498509
SIRT2	3054.70664478428	1465.01391502716	-1.06111145304178	0.0430210709646437
SLAIN1	3881.98570205857	1355.49949565787	-1.51918743223302	0.0430210709646437
SLC12A2	3217.50734805147	1228.82294566265	-1.38973381492334	0.0371120195893008
SLC16A8	58.0063966765318	20.8529626607552	-1.45043913560019	0.0385460590422208
SLC22A6	4.93766439971236	18.0053099183527	1.9509573094101	0.0288787426642137
SLC25A48	595.627976896138	173.843882181329	-1.77267735398412	0.0461104812043928
SLC27A6	62.0331631113099	11.5059348818389	-2.51509371868538	0.0374492138103022
SLC31A2	1075.96410049659	224.168320766924	-2.27066049409246	0.0169701163842442
SLC44A1	6517.3992410798	1882.68715127426	-1.79263260387925	0.0374492138103022
SLC45A3	653.621595579719	134.107942661527	-2.29009023433552	0.0282229265547741
SLC5A11	769.708933728461	148.984897824908	-2.37317493491745	0.0406088327736345
SLC6A9	690.463482388753	256.520699800107	-1.42921030396976	0.0406901929130413
SMIM26	57.2952364936488	33.1001759901003	-0.801871013795582	0.0439193060975847
SMIM5	222.524598857516	51.1444827771655	-2.11503495369293	0.040787861568666
SMIM6	40.6471090666506	3.02356146774682	-3.89321907527366	0.00714512228239229
SNW1	429.253639912913	326.129049230429	-0.401062170596201	0.0493164516018432
SORT1	11068.3270795053	5688.15353158808	-0.96082255801257	0.0356126044669886
SOX10	3209.46519671546	1083.21254770695	-1.56747723908885	0.0371120195893008
SOX8	3177.10265438364	1169.1892851562	-1.44235554221935	0.0374492138103022
SPOCD1	53.5629136008211	17.3515396076152	-1.6158737861881	0.0369744464944359
SPOCK3	1773.98806377945	536.546808642874	-1.72837988204088	0.0296695317708769
SPP1	6218.34270104771	1245.44873338008	-2.32076284092533	0.0282229265547741
SPTLC2	2323.70567029517	950.600778524446	-1.29084155214414	0.0357630012189316
SQLE	544.407011787508	272.713047703865	-1.00679893012316	0.0296695317708769
STMN4	3937.2485679512	1915.43847950515	-1.03931338632224	0.0406901929130413
SUN2	8563.38927980736	3144.04302676038	-1.44546961410655	0.0288787426642137
SYNJ2	4526.44146262145	1947.96221492338	-1.21676656049572	0.0430210709646437
TAFA4	49.2773543334275	11.927762499415	-2.22872210649614	0.00918371039497328
TALDO1	1143.77787763367	588.484369326234	-0.958427251025285	0.0282229265547741
TBCB	1430.78778030148	934.297158277743	-0.616295395242295	0.040787861568666
TBX3	56.8458108926712	108.532305833642	0.959901692204542	0.0203049554504186
TCP11L2	656.127214463418	243.156787079027	-1.43402390474479	0.0364377531260699
TF	16376.4962807052	2825.09406275367	-2.53532011480401	0.0203049554504186
TGFA	546.980005555658	161.627552420416	-1.76827702528053	0.0330551042568064
THAP9	110.712306361769	49.2005380647777	-1.17225201917108	0.0386109829239137
THBS2	1546.34366438172	440.961170856185	-1.81024737450823	0.0181430550291749
TLL2	151.024044013626	76.7786041758193	-0.9646320552764	0.0289722935756901
TMC7	467.08026485228	154.474219971786	-1.60053899958181	0.0440075228254943
TMEM125	521.789350112786	86.1997646017102	-2.60533779378289	0.0152918484590893
TMEM139	55.0226219309142	11.9583428333558	-2.28930700372382	0.0362929800747838
TMEM144	6101.26427489698	980.299792049242	-2.63895494780907	0.0203049554504186
TMEM151A	1812.45912396706	991.882353303551	-0.870107074534811	0.0406901929130413
TMEM171	22.7164912591381	4.82400813513552	-2.12991749054383	0.0357630012189316
TMEM87A	773.917903857085	363.158085434063	-1.09343734567106	0.0467768986233556
TMEM88B	1140.36920864169	200.165658297712	-2.51139838533766	0.0282229265547741
TMEM98	882.004999343978	245.685561028398	-1.84819502773011	0.0327569895594236
TMTC4	1110.48218104394	355.12994807016	-1.64574464973988	0.0297013283554669
TNFAIP6	17.8913469253863	6.43896638703202	-1.36952708158139	0.0448321474419862
TOGARAM2	73.5471465930474	159.64667372066	1.13617838504448	0.0385460590422208
TRIM59	251.364626523505	45.7245734781798	-2.47137975781731	0.0261160994205851
TSPAN15	1047.01897473126	251.33947097114	-2.05949119484146	0.0296695317708769
TSPAN8	21.7647629772556	1.81100568090673	-3.46015926909288	0.0151686613489593
TTYH2	4581.02060464885	1207.12399603618	-1.92458416200437	0.0296695317708769
TUBA1A	9175.42484251961	3474.8229138026	-1.40140630763186	0.0203049554504186
TXNL4B	161.590624496061	116.924624121439	-0.514558707269792	0.0203049554504186
UGT8	2001.64185881693	466.374744462693	-2.10539244184535	0.0382052238665136
VENTX	6.2362343739378	17.1972098651496	1.50557536438038	0.0439013253081765
VIPR2	74.6536005606283	118.72810042869	0.673228773920688	0.0430210709646437
VWA1	2829.0599860672	986.724506596087	-1.51971278524671	0.0282229265547741
YWHAQ	3363.6449614214	2027.18717410575	-0.731315951223248	0.0324294008082454
ZDHHC20	1419.35039067252	509.258218619266	-1.48425742514311	0.0429914938579653
ZDHHC9	2217.33939683504	686.635994152541	-1.69174175494359	0.0282229265547741
ZNF423	387.386557911032	643.797099402857	0.738218885215332	0.0459076079047413
ZNF488	800.869949737787	317.703269320309	-1.33254985334553	0.016584645320833
ZNF536	2318.99911273358	799.294231800947	-1.53666091935373	0.0406901929130413
ZNF652	2353.30623158641	924.675934515062	-1.3477443804572	0.0461104812043928
